# Supplementary material for: {5-Chloro-2-[(4-chloro­benzyl­idene)­amino]­phen­yl}(phen­yl)methanone
Source: Acta Crystallogr Sect E Struct Rep Online. 2012 Feb 10;68(Pt 3):o644. doi: 10.1107/S1600536812004655 (PMC3295436; doi:10.1107/S1600536812004655)
Supplement: Supplementary file 2 [file e-68-0o644-Isup2.hkl]

# 
# h,k,l, Fc-squared, Fo-squared, sigma(Fo-squared) and status flag 
# 
data_I
_shelx_title ' a in P-1' 
_shelx_refln_list_code          4 
_shelx_F_calc_maximum      140.76 
_exptl_crystal_F_000       364.00 
_reflns_d_resolution_high  0.8257 
 
loop_ 
 _symmetry_equiv_pos_as_xyz 
 'x, y, z' 
 '-x, -y, -z' 
 
_cell_length_a     7.2283 
_cell_length_b    10.2301 
_cell_length_c    11.9079 
_cell_angle_alpha 100.929 
_cell_angle_beta   97.318 
_cell_angle_gamma  91.360 
 
_shelx_F_squared_multiplier     1.000 
 
loop_ 
 _refln_index_h 
 _refln_index_k 
 _refln_index_l 
 _refln_F_squared_calc 
 _refln_F_squared_meas 
 _refln_F_squared_sigma 
 _refln_observed_status 
   1   0   0      587.41      562.60      4.93 o 
   2   0   0    19812.21    16247.20    375.52 o 
   3   0   0     1375.61     1464.83     12.37 o 
   4   0   0     1984.32     2044.32     17.18 o 
   5   0   0      153.33      165.15      3.18 o 
   6   0   0      270.70      266.38      5.91 o 
   7   0   0       81.15       79.70      2.65 o 
   8   0   0        5.77        2.95      1.58 o 
  -8   1   0        4.23        5.01      1.65 o 
  -7   1   0        2.41        1.26      0.79 o 
  -6   1   0       17.38       22.30      1.52 o 
  -5   1   0      162.30      150.81      3.04 o 
  -4   1   0      525.38      589.32      6.47 o 
  -3   1   0       69.04       59.58      1.52 o 
  -2   1   0     4274.66     4347.83     46.39 o 
  -1   1   0      875.67      872.85      7.15 o 
   0   1   0      584.51      611.48      4.59 o 
   1   1   0     1098.95     1091.08      7.99 o 
   2   1   0     4401.67     4466.22     35.42 o 
   3   1   0       50.64       52.96      1.38 o 
   4   1   0      213.32      207.56      3.27 o 
   5   1   0        1.64        0.90      0.60 o 
   6   1   0       21.53       25.37      1.57 o 
   7   1   0        2.00        2.93      1.06 o 
   8   1   0        4.93        4.55      1.83 o 
  -8   2   0       18.11       16.58      2.71 o 
  -7   2   0       27.42       20.25      1.62 o 
  -6   2   0      141.23      140.38      3.27 o 
  -5   2   0        1.87        1.31      0.68 o 
  -4   2   0     1333.88     1417.95     12.80 o 
  -3   2   0        3.98       12.13      3.66 o 
  -2   2   0     2099.25     2088.39     16.53 o 
  -1   2   0     1477.17     1496.39     12.15 o 
   0   2   0     2827.26     2955.54     46.88 o 
   1   2   0     3406.12     3249.92     25.64 o 
   2   2   0      473.26      493.25      5.41 o 
   3   2   0      207.28      199.64      3.37 o 
   4   2   0       35.89       47.33      1.51 o 
   5   2   0        8.59        9.20      1.09 o 
   6   2   0       10.47       10.05      1.37 o 
   7   2   0       15.72       18.42      2.58 o 
   8   2   0        0.00        1.26      1.48 o 
  -8   3   0        0.18        0.18      1.51 o 
  -7   3   0        0.02        0.02      0.71 o 
  -6   3   0        0.23        1.09      0.73 o 
  -5   3   0        5.37        4.86      1.00 o 
  -4   3   0        0.02        0.28      0.50 o 
  -3   3   0        0.12        0.34      0.42 o 
  -2   3   0       56.89       68.55      1.41 o 
  -1   3   0      308.27      303.78      4.22 o 
   0   3   0     4832.10     5049.50     53.26 o 
   1   3   0      817.78      817.37     10.22 o 
   2   3   0       78.69       82.62      1.55 o 
   3   3   0      106.28      122.26      2.09 o 
   4   3   0       96.64       90.22      2.22 o 
   5   3   0        9.33        7.71      1.25 o 
   6   3   0        0.98        1.16      0.89 o 
   7   3   0       10.19       11.29      1.63 o 
   8   3   0        9.43       12.49      2.50 o 
  -8   4   0        0.02       -1.42      1.18 o 
  -7   4   0       11.12       10.42      1.58 o 
  -6   4   0        0.13       -0.84      0.56 o 
  -5   4   0        0.09       -0.64      0.50 o 
  -4   4   0      155.25      158.82      3.74 o 
  -3   4   0      105.60      107.76      2.10 o 
  -2   4   0     1772.68     1780.24     17.72 o 
  -1   4   0      936.04      979.99     10.62 o 
   0   4   0        5.95        5.44      0.60 o 
   1   4   0     1236.72     1270.19     10.99 o 
   2   4   0     1258.94     1266.45     11.12 o 
   3   4   0      186.16      189.17      4.80 o 
   4   4   0      155.59      161.00      3.87 o 
   5   4   0       45.48       42.39      2.35 o 
   6   4   0        5.90        4.83      1.26 o 
   7   4   0       13.71       12.96      1.80 o 
   8   4   0        1.62        1.08      2.81 o 
  -8   5   0        3.63        1.82      3.51 o 
  -7   5   0       25.28       24.01      2.28 o 
  -6   5   0       21.78       25.88      2.78 o 
  -5   5   0       34.83       35.48      3.28 o 
  -4   5   0      107.28      112.77      2.59 o 
  -3   5   0       66.37       66.01      1.56 o 
  -2   5   0       90.28       84.42      2.55 o 
  -1   5   0       76.90       64.57      2.20 o 
   0   5   0      188.24      193.49      2.92 o 
   1   5   0       33.26       32.45      1.47 o 
   2   5   0        7.09        9.52      0.89 o 
   3   5   0       43.58       39.51      2.06 o 
   4   5   0       38.32       43.93      2.68 o 
   5   5   0        5.42        7.80      1.39 o 
   6   5   0        1.53        0.89      0.95 o 
   7   5   0        4.02        1.93      1.60 o 
  -7   6   0        1.42        1.93      1.17 o 
  -6   6   0       22.05       20.01      2.03 o 
  -5   6   0       21.96       22.78      2.02 o 
  -4   6   0      136.54      144.53      4.18 o 
  -3   6   0       92.47       98.43      3.17 o 
  -2   6   0      775.25      815.20     10.44 o 
  -1   6   0      217.23      217.00      4.42 o 
   0   6   0      392.27      444.53      5.33 o 
   1   6   0      126.64      126.10      4.32 o 
   2   6   0      106.79      104.86      2.42 o 
   3   6   0      120.54      128.49      3.60 o 
   4   6   0       94.92       92.36      3.30 o 
   5   6   0       60.45       62.13      3.00 o 
   6   6   0        1.39        2.49      1.24 o 
   7   6   0        1.03        0.59      2.04 o 
  -7   7   0        9.81        7.32      1.67 o 
  -6   7   0       10.79        7.77      2.20 o 
  -5   7   0       13.57       15.29      1.88 o 
  -4   7   0       66.13       66.41      2.93 o 
  -3   7   0        3.72        4.77      1.24 o 
  -2   7   0       34.99       39.60      2.32 o 
  -1   7   0        0.84        4.01      1.13 o 
   0   7   0      323.75      355.80     10.47 o 
   1   7   0       26.68       32.38      1.59 o 
   2   7   0        8.88       13.26      1.25 o 
   3   7   0       30.17       31.30      2.15 o 
   4   7   0       14.64       13.68      1.75 o 
   5   7   0        0.01       -0.16      0.96 o 
   6   7   0        2.40        1.29      1.30 o 
  -6   8   0        3.05        1.77      1.47 o 
  -5   8   0        1.37        2.06      1.22 o 
  -4   8   0        0.49       -0.32      0.96 o 
  -3   8   0        3.56        3.63      1.21 o 
  -2   8   0        2.75        1.23      1.08 o 
  -1   8   0       28.91       28.23      2.17 o 
   0   8   0       47.42       44.23      1.85 o 
   1   8   0       39.73       40.98      1.91 o 
   2   8   0        0.91        1.88      1.02 o 
   3   8   0       41.70       41.68      2.54 o 
   4   8   0        0.03       -0.93      1.33 o 
   5   8   0        3.17        4.91      1.38 o 
   6   8   0        0.19        0.07      1.06 o 
  -6   9   0        1.13        1.17      1.52 o 
  -5   9   0       11.36       13.47      2.42 o 
  -4   9   0        1.84        1.79      1.47 o 
  -3   9   0        6.67        5.61      1.44 o 
  -2   9   0        0.17       -0.84      0.99 o 
  -1   9   0       14.03       15.03      2.12 o 
   0   9   0        0.44        1.96      1.19 o 
   1   9   0        0.24        0.27      1.06 o 
   2   9   0        8.84        9.74      1.50 o 
   3   9   0        0.77        0.95      0.99 o 
   4   9   0        2.56        2.41      1.24 o 
   5   9   0        0.08        0.27      1.08 o 
  -5  10   0        0.61        0.30      1.10 o 
  -4  10   0        0.51        0.82      1.10 o 
  -3  10   0        6.64        6.96      1.72 o 
  -2  10   0        0.65        1.09      1.22 o 
  -1  10   0        9.12        8.11      1.68 o 
   0  10   0        0.97        1.65      1.32 o 
   1  10   0        8.47        9.08      2.12 o 
   2  10   0        1.26        1.11      1.55 o 
   3  10   0        6.43        4.52      1.82 o 
   4  10   0       12.06       12.53      1.92 o 
  -4  11   0        0.27       -0.25      1.70 o 
  -3  11   0        3.32        4.70      2.01 o 
  -2  11   0        1.73        2.90      1.34 o 
  -1  11   0        3.49        3.21      1.55 o 
   0  11   0        0.11       -1.24      1.76 o 
   1  11   0        0.19        0.34      1.41 o 
   2  11   0        0.42        2.05      1.59 o 
   3  11   0        0.81        1.74      1.93 o 
  -1  12   0        0.44       -1.30      1.37 o 
   0  12   0        0.85       -0.66      1.67 o 
   1  12   0        1.01        0.96      1.37 o 
  -1 -12   1        4.35        4.22      1.78 o 
   0 -12   1        0.37        2.92      1.66 o 
   1 -12   1       11.97       14.51      2.26 o 
   2 -12   1        7.74        5.99      2.02 o 
  -3 -11   1        0.25        1.37      1.41 o 
  -2 -11   1        0.26        0.71      1.48 o 
  -1 -11   1       10.53       10.04      2.97 o 
   0 -11   1        1.42        0.49      1.30 o 
   1 -11   1        7.27        3.80      1.58 o 
   2 -11   1       17.39       17.86      2.39 o 
   3 -11   1        1.73        1.58      2.18 o 
   4 -11   1       11.18       13.43      2.21 o 
  -4 -10   1        0.45        1.64      1.17 o 
  -3 -10   1        0.09        1.71      1.12 o 
  -2 -10   1        8.57        7.79      1.99 o 
  -1 -10   1       54.48       49.25      4.81 o 
   0 -10   1       40.71       39.94      2.81 o 
   1 -10   1       51.09       51.91      3.15 o 
   2 -10   1        1.22        0.84      2.05 o 
   3 -10   1       17.33       19.25      2.31 o 
   4 -10   1        0.00       -0.83      1.14 o 
   5 -10   1        4.91        6.01      1.66 o 
  -5  -9   1        1.55        4.22      1.34 o 
  -4  -9   1       16.00       13.65      1.88 o 
  -3  -9   1        5.91        4.07      1.24 o 
  -2  -9   1        0.16        1.11      0.98 o 
  -1  -9   1        3.51        2.73      0.99 o 
   0  -9   1       27.70       19.56      2.04 o 
   1  -9   1        8.51        9.16      1.97 o 
   2  -9   1        1.16        1.12      2.33 o 
   3  -9   1        1.25        1.32      1.11 o 
   4  -9   1        6.02        6.80      1.61 o 
   5  -9   1        0.02        1.16      1.14 o 
   6  -9   1        3.30        5.73      1.72 o 
  -6  -8   1        0.83       -0.02      1.60 o 
  -5  -8   1        5.04        7.47      1.54 o 
  -4  -8   1       18.37       15.89      2.18 o 
  -3  -8   1       44.82       47.18      2.59 o 
  -2  -8   1       11.63       12.81      1.35 o 
  -1  -8   1      256.64      259.02      5.75 o 
   0  -8   1       41.21       41.78      1.95 o 
   1  -8   1      217.27      213.98      5.09 o 
   2  -8   1       30.73       31.94      2.61 o 
   3  -8   1       11.31        8.72      1.54 o 
   4  -8   1       15.49       19.69      3.13 o 
   5  -8   1        3.31        2.87      1.44 o 
   6  -8   1        1.40        4.20      1.31 o 
  -6  -7   1        3.39        2.67      1.29 o 
  -5  -7   1        4.29        6.51      1.40 o 
  -4  -7   1        0.02       -0.35      1.01 o 
  -3  -7   1        8.45        8.61      1.56 o 
  -2  -7   1        0.33        0.30      0.90 o 
  -1  -7   1       91.62       96.58      2.51 o 
   0  -7   1      210.75      209.02      3.53 o 
   1  -7   1       92.61       94.76      2.78 o 
   2  -7   1        2.01        1.05      0.96 o 
   3  -7   1        0.08        1.34      0.98 o 
   4  -7   1        0.65       -0.07      1.36 o 
   5  -7   1        4.24        2.96      1.32 o 
   6  -7   1        0.95        3.22      1.41 o 
   7  -7   1        5.93        7.65      1.66 o 
  -7  -6   1        5.71        5.08      3.22 o 
  -6  -6   1        7.43        7.97      1.50 o 
  -5  -6   1        0.79        0.57      0.84 o 
  -4  -6   1       46.21       47.67      2.50 o 
  -3  -6   1      245.91      247.15      3.89 o 
  -2  -6   1        7.70       11.45      1.30 o 
  -1  -6   1       85.79       78.32      2.73 o 
   0  -6   1      522.21      485.92      8.46 o 
   1  -6   1      103.81       98.26      2.09 o 
   2  -6   1       43.01       49.81      2.26 o 
   3  -6   1       98.95       92.50      2.27 o 
   4  -6   1        1.33        0.45      0.86 o 
   5  -6   1       23.15       19.85      1.92 o 
   6  -6   1        3.25        5.28      1.30 o 
   7  -6   1        0.29        0.24      1.40 o 
  -7  -5   1       48.34       51.56      5.92 o 
  -6  -5   1       43.60       44.44      2.67 o 
  -5  -5   1       53.49       52.75      2.68 o 
  -4  -5   1       49.89       49.22      2.38 o 
  -3  -5   1      291.77      305.97      4.20 o 
  -2  -5   1     1197.76     1310.70     12.18 o 
  -1  -5   1      209.88      217.66      3.27 o 
   0  -5   1     4090.62     4687.79     35.98 o 
   1  -5   1       84.70       79.84      1.75 o 
   2  -5   1      377.81      414.10      5.22 o 
   3  -5   1       93.68      101.59      2.17 o 
   4  -5   1       82.29       82.30      2.21 o 
   5  -5   1       15.01       18.59      1.76 o 
   6  -5   1        6.10        6.63      1.35 o 
   7  -5   1        0.99        0.67      1.10 o 
   8  -5   1        1.42        1.48      1.55 o 
  -8  -4   1        0.08       -1.74      1.16 o 
  -7  -4   1        4.48        4.33      1.71 o 
  -6  -4   1       28.26       30.62      2.20 o 
  -5  -4   1       27.65       31.77      2.08 o 
  -4  -4   1      411.61      438.86      5.50 o 
  -3  -4   1      159.33      146.77      2.56 o 
  -2  -4   1      860.21      869.70      8.20 o 
  -1  -4   1       27.10       33.90      1.22 o 
   0  -4   1     2642.01     2859.42     22.38 o 
   1  -4   1      286.85      297.74      3.53 o 
   2  -4   1      764.10      764.48      7.33 o 
   3  -4   1      179.94      183.03      2.97 o 
   4  -4   1       81.83       79.34      2.89 o 
   5  -4   1       15.90       14.09      1.24 o 
   6  -4   1       27.96       28.71      1.74 o 
   7  -4   1        5.56        7.24      1.41 o 
   8  -4   1        0.00        3.37      2.54 o 
  -8  -3   1        7.80        9.30      2.28 o 
  -7  -3   1       17.26       17.73      2.61 o 
  -6  -3   1      213.51      227.68      7.93 o 
  -5  -3   1       15.86       18.22      1.24 o 
  -4  -3   1      524.26      551.38      6.21 o 
  -3  -3   1      502.14      528.97      5.66 o 
  -2  -3   1      956.65      979.67      8.73 o 
  -1  -3   1      183.52      181.41      4.07 o 
   0  -3   1     6107.26     6352.12     51.04 o 
   1  -3   1     1258.55     1249.96     10.40 o 
   2  -3   1      171.71      169.24      2.82 o 
   3  -3   1        5.18        5.98      0.69 o 
   4  -3   1      130.96      139.02      2.75 o 
   5  -3   1        0.64        1.12      0.66 o 
   6  -3   1        0.16       -0.44      0.63 o 
   7  -3   1        4.48        1.57      1.24 o 
   8  -3   1        0.49        2.15      3.13 o 
  -8  -2   1        2.92       -0.09      1.30 o 
  -7  -2   1        4.95        3.72      1.52 o 
  -6  -2   1       25.18       25.45      1.55 o 
  -5  -2   1       33.08       33.76      1.54 o 
  -4  -2   1     1010.29     1041.12      9.86 o 
  -3  -2   1      132.02      144.06      2.36 o 
  -2  -2   1     1977.31     1875.47     15.00 o 
  -1  -2   1       48.74       49.15      1.10 o 
   0  -2   1     2482.24     2644.83     22.74 o 
   1  -2   1       48.16       54.93      1.43 o 
   2  -2   1      492.41      493.72      4.95 o 
   3  -2   1      106.03      125.99      2.28 o 
   4  -2   1       48.76       49.94      1.66 o 
   5  -2   1       12.71       10.44      1.12 o 
   6  -2   1        7.49        9.57      1.89 o 
   7  -2   1        5.70        3.78      1.13 o 
   8  -2   1        4.34        7.70      1.87 o 
  -8  -1   1        0.09       -1.64      1.39 o 
  -7  -1   1        0.00        0.86      1.10 o 
  -6  -1   1       17.33       18.63      1.39 o 
  -5  -1   1       46.32       44.35      1.69 o 
  -4  -1   1      602.86      672.30      7.94 o 
  -3  -1   1        1.44        3.91      0.52 o 
  -2  -1   1     1544.99     1541.87     12.41 o 
  -1  -1   1      358.87      344.52      3.21 o 
   0  -1   1      400.11      434.84      4.05 o 
   1  -1   1     2634.23     2526.10     36.67 o 
   2  -1   1     1422.78     1474.27     12.00 o 
   3  -1   1       79.09       80.38      1.79 o 
   4  -1   1        0.08       -0.31      0.51 o 
   5  -1   1      104.05      108.01      3.08 o 
   6  -1   1        0.74        0.26      0.65 o 
   7  -1   1       14.46       18.44      1.88 o 
   8  -1   1        2.35        2.69      1.46 o 
  -8   0   1        3.55        4.57      1.62 o 
  -7   0   1        4.20        4.59      1.23 o 
  -6   0   1       57.34       52.46      2.05 o 
  -5   0   1       35.26       31.64      1.54 o 
  -4   0   1      151.91      159.62      2.78 o 
  -3   0   1        0.43        2.71      0.62 o 
  -2   0   1        3.08        4.79      1.70 o 
  -1   0   1       93.46       76.42      0.86 o 
   0   0   1      163.22      181.41      3.75 o 
   1   0   1     1813.62     1769.34     16.05 o 
   2   0   1     1369.10     1335.98     10.96 o 
   3   0   1       20.34       11.76      0.80 o 
   4   0   1      937.29     1009.76      9.66 o 
   5   0   1        1.86        2.34      0.73 o 
   6   0   1       39.53       41.66      1.95 o 
   7   0   1       39.79       34.43      4.09 o 
   8   0   1       22.91       19.65      2.77 o 
  -8   1   1       66.85       69.18      3.46 o 
  -7   1   1        1.97        0.84      0.95 o 
  -6   1   1      470.96      448.99      6.16 o 
  -5   1   1        0.03        0.10      0.56 o 
  -4   1   1     4305.61     4449.37     34.55 o 
  -3   1   1      819.64      861.90      7.97 o 
  -2   1   1    18150.55    15175.16    278.66 o 
  -1   1   1     1482.11     1539.31     12.08 o 
   0   1   1     2320.80     2329.80     17.80 o 
   1   1   1      260.04      281.68      3.47 o 
   2   1   1     1670.45     1750.85     16.37 o 
   3   1   1      109.47      120.71      2.10 o 
   4   1   1       24.03       30.93      1.32 o 
   5   1   1        0.08       -0.11      0.53 o 
   6   1   1       23.13       22.69      1.55 o 
   7   1   1       33.54       35.90      4.09 o 
   8   1   1        0.60       -0.34      1.22 o 
  -8   2   1       31.97       26.65      2.48 o 
  -7   2   1       22.53       21.94      2.10 o 
  -6   2   1      347.79      337.77      5.27 o 
  -5   2   1       85.28       76.10      2.17 o 
  -4   2   1     1608.16     1615.13     14.15 o 
  -3   2   1      499.51      510.28      6.08 o 
  -2   2   1     4682.89     4763.80     35.93 o 
  -1   2   1     3787.00     3840.16     30.24 o 
   0   2   1    11089.63     9493.58    129.40 o 
   1   2   1     1495.91     1514.73     11.11 o 
   2   2   1      144.38      131.10      3.37 o 
   3   2   1      532.41      540.07      6.96 o 
   4   2   1       87.53       97.93      2.12 o 
   5   2   1      119.15      119.85      2.65 o 
   6   2   1       10.38        7.82      1.35 o 
   7   2   1       25.75       24.91      2.51 o 
   8   2   1        6.95        7.93      1.97 o 
  -8   3   1       11.27       15.68      2.60 o 
  -7   3   1        0.09        0.47      0.71 o 
  -6   3   1       17.42       20.64      1.49 o 
  -5   3   1        0.08        0.41      0.54 o 
  -4   3   1       56.94       48.64      2.12 o 
  -3   3   1       39.36       44.43      1.33 o 
  -2   3   1      300.21      286.38      3.33 o 
  -1   3   1      173.16      166.20      2.95 o 
   0   3   1      306.48      329.29      3.58 o 
   1   3   1       41.11       43.36      1.52 o 
   2   3   1        0.00       -0.71      0.47 o 
   3   3   1        4.41        6.35      0.96 o 
   4   3   1       95.32       99.52      3.40 o 
   5   3   1        0.15       -0.83      1.18 o 
   6   3   1        0.02        1.17      1.35 o 
   7   3   1       46.08       46.45      2.88 o 
   8   3   1       11.18        9.75      2.23 o 
  -8   4   1        6.86        5.55      1.94 o 
  -7   4   1        1.01        0.20      1.22 o 
  -6   4   1       66.91       71.02      2.37 o 
  -5   4   1        4.62        4.90      0.83 o 
  -4   4   1       79.94       86.19      4.09 o 
  -3   4   1       92.39       87.41      1.82 o 
  -2   4   1       20.70       20.45      2.36 o 
  -1   4   1      116.30      114.32      3.08 o 
   0   4   1      105.29      110.53      1.96 o 
   1   4   1      919.40      916.58     11.42 o 
   2   4   1        0.88        1.05      0.63 o 
   3   4   1      241.72      218.35      4.37 o 
   4   4   1        0.45        0.06      0.82 o 
   5   4   1       41.53       46.54      2.67 o 
   6   4   1       44.93       44.84      2.70 o 
   7   4   1       60.55       62.65      3.36 o 
  -8   5   1        0.22        0.13      1.61 o 
  -7   5   1        1.29        0.50      0.95 o 
  -6   5   1        5.12        8.18      1.42 o 
  -5   5   1       35.34       31.04      2.10 o 
  -4   5   1       90.02       89.73      2.98 o 
  -3   5   1      227.08      214.48      4.44 o 
  -2   5   1       79.19       80.74      3.11 o 
  -1   5   1      543.33      552.15      7.40 o 
   0   5   1      211.24      231.42      3.28 o 
   1   5   1      202.26      213.19      3.22 o 
   2   5   1      131.06      115.20      2.23 o 
   3   5   1       40.17       34.94      2.49 o 
   4   5   1       37.97       37.63      2.69 o 
   5   5   1      152.80      149.84      4.33 o 
   6   5   1        1.65        1.55      1.10 o 
   7   5   1       53.35       57.39      3.46 o 
  -7   6   1        0.02       -0.31      1.02 o 
  -6   6   1        4.55        4.17      1.21 o 
  -5   6   1        6.71        6.26      1.35 o 
  -4   6   1        0.12       -0.42      1.31 o 
  -3   6   1      317.73      320.35      5.92 o 
  -2   6   1       21.55       22.44      1.99 o 
  -1   6   1      255.05      258.83      5.50 o 
   0   6   1      157.53      172.58      2.98 o 
   1   6   1      167.65      170.26      3.10 o 
   2   6   1       19.54       19.41      1.24 o 
   3   6   1        8.72        8.64      1.33 o 
   4   6   1      101.90      106.73      3.60 o 
   5   6   1       28.85       30.86      2.41 o 
   6   6   1        2.39        3.53      1.36 o 
   7   6   1       14.42       12.71      1.99 o 
  -7   7   1        0.09       -1.13      1.44 o 
  -6   7   1       34.50       37.05      2.70 o 
  -5   7   1        0.11        0.03      0.86 o 
  -4   7   1       92.71       93.41      3.39 o 
  -3   7   1       73.26       71.94      3.29 o 
  -2   7   1       52.88       50.98      2.55 o 
  -1   7   1        0.43        1.13      0.93 o 
   0   7   1       33.59       36.59      2.76 o 
   1   7   1        2.94        2.95      0.82 o 
   2   7   1       27.60       25.20      2.65 o 
   3   7   1        2.70        2.51      1.13 o 
   4   7   1        0.70        0.33      1.05 o 
   5   7   1        1.90        0.30      1.06 o 
   6   7   1       16.98       19.19      2.23 o 
  -6   8   1       15.07       14.21      1.99 o 
  -5   8   1       19.67       18.89      2.14 o 
  -4   8   1        5.55        4.44      2.42 o 
  -3   8   1       10.26        9.04      1.60 o 
  -2   8   1        0.47        0.73      1.49 o 
  -1   8   1       36.59       34.95      2.34 o 
   0   8   1       10.39       14.55      1.74 o 
   1   8   1       10.22       11.18      1.39 o 
   2   8   1        7.05        7.87      1.43 o 
   3   8   1        0.37        0.52      1.04 o 
   4   8   1        1.41        0.90      1.18 o 
   5   8   1        2.32        4.63      1.43 o 
   6   8   1        0.27        1.09      1.22 o 
  -6   9   1        4.18        4.76      1.50 o 
  -5   9   1        0.09        1.08      1.12 o 
  -4   9   1        0.54        1.89      1.25 o 
  -3   9   1       13.57       15.31      1.98 o 
  -2   9   1        1.19        1.14      1.12 o 
  -1   9   1       11.23        9.96      1.61 o 
   0   9   1        0.05        1.11      1.06 o 
   1   9   1        4.15        2.52      1.50 o 
   2   9   1        2.90        2.12      1.13 o 
   3   9   1        0.03       -0.29      1.01 o 
   4   9   1        7.31        8.48      1.69 o 
   5   9   1        6.20        7.45      1.69 o 
  -5  10   1        1.54       -0.61      1.61 o 
  -4  10   1        1.08        3.30      2.47 o 
  -3  10   1        3.63        1.71      1.27 o 
  -2  10   1        0.30        1.56      1.24 o 
  -1  10   1        5.19        5.08      1.44 o 
   0  10   1        8.16       10.03      1.83 o 
   1  10   1        8.06       10.11      2.26 o 
   2  10   1       25.72       34.24      4.16 o 
   3  10   1        2.40        2.58      1.52 o 
   4  10   1        0.30       -1.25      1.13 o 
  -3  11   1        1.50        1.76      1.34 o 
  -2  11   1        5.84        4.68      1.59 o 
  -1  11   1        0.32        1.73      1.45 o 
   0  11   1        3.22        4.38      1.88 o 
   1  11   1        0.16        1.98      1.55 o 
   2  11   1        4.81        6.44      2.18 o 
  -1 -12   2        0.97        2.85      1.69 o 
   0 -12   2        8.61        7.37      2.18 o 
   1 -12   2        1.15        2.86      1.52 o 
   2 -12   2        0.49        0.89      1.47 o 
  -3 -11   2       22.99       24.31      5.49 o 
  -2 -11   2       36.73       30.06      3.37 o 
  -1 -11   2       29.15       26.14      3.15 o 
   0 -11   2      144.76      138.41      4.82 o 
   1 -11   2        5.64        5.55      1.69 o 
   2 -11   2       43.80       47.71      3.45 o 
   3 -11   2        9.64        7.90      1.89 o 
   4 -11   2        8.16        7.29      2.18 o 
  -4 -10   2       25.95       23.15      3.42 o 
  -3 -10   2       41.40       42.31      3.91 o 
  -2 -10   2       81.11       63.05      6.10 o 
  -1 -10   2        0.28        0.62      1.26 o 
   0 -10   2       94.30       88.54      3.74 o 
   1 -10   2        0.14        0.85      1.18 o 
   2 -10   2       44.58       44.59      3.05 o 
   3 -10   2       18.54       18.01      2.29 o 
   4 -10   2       14.91       17.28      2.26 o 
   5 -10   2        0.39        1.56      1.61 o 
  -5  -9   2        1.09        1.22      1.15 o 
  -4  -9   2        0.01        1.00      1.04 o 
  -3  -9   2       77.18       75.84      3.25 o 
  -2  -9   2       11.36       13.20      1.61 o 
  -1  -9   2        5.58        4.24      1.09 o 
   0  -9   2       59.49       58.57      3.47 o 
   1  -9   2       22.76       17.21      2.09 o 
   2  -9   2       13.48       13.68      1.93 o 
   3  -9   2        0.01        0.18      1.08 o 
   4  -9   2        8.34        7.97      1.67 o 
   5  -9   2        5.21        5.72      2.15 o 
   6  -9   2        3.43        4.92      1.74 o 
  -6  -8   2        0.56        1.84      1.46 o 
  -5  -8   2        9.58       10.23      1.67 o 
  -4  -8   2       30.90       31.72      2.35 o 
  -3  -8   2        0.14       -0.94      0.82 o 
  -2  -8   2        9.53        7.24      1.36 o 
  -1  -8   2       94.13       92.85      5.58 o 
   0  -8   2       29.65       29.61      1.63 o 
   1  -8   2       56.49       59.37      2.82 o 
   2  -8   2       87.73       80.93      3.28 o 
   3  -8   2       26.64       25.16      2.17 o 
   4  -8   2       30.75       35.47      2.56 o 
   5  -8   2        3.42        1.39      1.11 o 
   6  -8   2        1.05        1.31      2.37 o 
  -7  -7   2        0.21       -0.66      1.16 o 
  -6  -7   2        1.96        1.87      2.01 o 
  -5  -7   2        1.34        1.29      0.97 o 
  -4  -7   2       62.54       61.15      2.79 o 
  -3  -7   2        2.66        2.09      0.86 o 
  -2  -7   2       45.18       43.16      1.86 o 
  -1  -7   2        2.81        3.57      0.87 o 
   0  -7   2       32.02       38.11      1.66 o 
   1  -7   2       70.16       64.37      2.36 o 
   2  -7   2        5.27        5.52      1.22 o 
   3  -7   2       36.35       31.37      2.18 o 
   4  -7   2        9.89        6.48      1.39 o 
   5  -7   2        2.89        1.71      1.23 o 
   6  -7   2       17.44       17.78      2.49 o 
   7  -7   2        0.90       -0.81      1.89 o 
  -7  -6   2        0.46       -0.14      1.36 o 
  -6  -6   2        2.19       -0.16      1.67 o 
  -5  -6   2       19.81       19.92      1.89 o 
  -4  -6   2       17.14       16.57      1.66 o 
  -3  -6   2        8.73        9.87      1.09 o 
  -2  -6   2      106.38       94.81      2.61 o 
  -1  -6   2      146.28      148.18      2.85 o 
   0  -6   2      128.44      115.48      2.42 o 
   1  -6   2      283.79      276.67      3.94 o 
   2  -6   2      439.93      433.26      5.31 o 
   3  -6   2       62.33       61.08      1.86 o 
   4  -6   2       97.94      101.94      3.29 o 
   5  -6   2        0.02        0.38      0.83 o 
   6  -6   2        6.10        6.46      1.34 o 
   7  -6   2       13.57       12.21      2.12 o 
  -7  -5   2        0.15       -0.38      1.25 o 
  -6  -5   2       15.65       12.70      2.27 o 
  -5  -5   2       42.35       39.26      2.27 o 
  -4  -5   2        9.85        9.40      0.99 o 
  -3  -5   2       18.29       22.54      1.28 o 
  -2  -5   2        0.98        0.15      0.58 o 
  -1  -5   2      497.11      549.07      5.98 o 
   0  -5   2      355.69      408.98      4.79 o 
   1  -5   2      598.99      662.16      6.79 o 
   2  -5   2      137.62      131.80      2.69 o 
   3  -5   2       21.29       26.79      1.31 o 
   4  -5   2        5.77        6.32      0.92 o 
   5  -5   2       15.74       15.88      1.33 o 
   6  -5   2        7.48       10.59      1.28 o 
   7  -5   2       14.41       16.72      2.70 o 
  -8  -4   2        3.31        3.72      1.74 o 
  -7  -4   2        0.04        0.66      1.29 o 
  -6  -4   2       33.43       28.67      3.68 o 
  -5  -4   2        0.04       -0.10      0.58 o 
  -4  -4   2      211.32      223.36      3.57 o 
  -3  -4   2      254.55      271.09      3.79 o 
  -2  -4   2       26.51       41.01      1.56 o 
  -1  -4   2        0.01        0.27      0.45 o 
   0  -4   2     1563.00     1616.22     13.44 o 
   1  -4   2       68.51       80.17      2.63 o 
   2  -4   2      192.80      171.64      2.71 o 
   3  -4   2       62.45       60.30      3.44 o 
   4  -4   2       95.55       93.37      2.35 o 
   5  -4   2       15.30       16.71      2.06 o 
   6  -4   2       14.13       15.75      2.18 o 
   7  -4   2        0.29        2.42      0.82 o 
   8  -4   2        2.05        2.85      2.03 o 
  -8  -3   2       24.26       31.89      5.15 o 
  -7  -3   2        3.73        5.30      1.91 o 
  -6  -3   2       77.67       76.55      2.83 o 
  -5  -3   2        3.51        2.34      0.71 o 
  -4  -3   2      543.54      519.52      6.00 o 
  -3  -3   2       19.90       23.75      1.10 o 
  -2  -3   2     1610.09     1568.44     13.07 o 
  -1  -3   2      197.89      200.55      2.68 o 
   0  -3   2     1879.67     1982.31     15.72 o 
   1  -3   2      384.03      394.68      4.19 o 
   2  -3   2      282.16      295.86      4.07 o 
   3  -3   2      120.50      124.52      2.37 o 
   4  -3   2       18.23       19.77      1.78 o 
   5  -3   2        0.68        0.37      0.66 o 
   6  -3   2        1.88        3.02      0.77 o 
   7  -3   2        7.07        8.82      1.18 o 
   8  -3   2        3.30        2.92      1.59 o 
  -8  -2   2        6.55        8.14      2.34 o 
  -7  -2   2        0.01        1.53      1.25 o 
  -6  -2   2        2.74        1.85      0.78 o 
  -5  -2   2       81.78       78.34      3.07 o 
  -4  -2   2        0.89        1.24      0.53 o 
  -3  -2   2        4.53        4.90      0.64 o 
  -2  -2   2      104.69       99.02      1.70 o 
  -1  -2   2      418.28      421.31      4.66 o 
   0  -2   2     1806.90     1943.85     19.04 o 
   1  -2   2     2095.03     2078.32     16.30 o 
   2  -2   2       21.38       19.55      0.84 o 
   3  -2   2       16.08       19.10      1.42 o 
   4  -2   2        6.98        4.28      0.75 o 
   5  -2   2       46.23       44.87      1.82 o 
   6  -2   2        5.59        5.74      1.28 o 
   7  -2   2       45.83       52.87      2.29 o 
   8  -2   2        4.24        3.98      1.46 o 
  -8  -1   2       32.16       37.19      3.67 o 
  -7  -1   2        2.22        2.42      1.09 o 
  -6  -1   2      185.42      188.13      3.84 o 
  -5  -1   2       55.38       53.63      2.59 o 
  -4  -1   2      253.32      227.86      3.33 o 
  -3  -1   2       15.47       16.68      0.84 o 
  -2  -1   2      264.79      255.77      2.86 o 
  -1  -1   2      579.96      585.19      5.15 o 
   0  -1   2     1347.39     1515.17     12.14 o 
   1  -1   2      227.88      228.23      2.17 o 
   2  -1   2       21.64       21.70      0.87 o 
   3  -1   2        2.25        3.02      0.57 o 
   4  -1   2       63.23       57.85      1.74 o 
   5  -1   2       15.51       14.96      1.22 o 
   6  -1   2       24.06       23.54      1.61 o 
   7  -1   2       10.82        8.86      1.47 o 
   8  -1   2        4.22        1.74      1.33 o 
  -8   0   2        3.76        1.02      1.39 o 
  -7   0   2       11.89       13.43      1.70 o 
  -6   0   2        0.06       -0.88      0.58 o 
  -5   0   2        0.29        0.42      0.50 o 
  -4   0   2       29.54       27.23      1.26 o 
  -3   0   2       59.97       58.20      1.46 o 
  -2   0   2      203.60      219.07      2.66 o 
  -1   0   2      634.92      626.24      4.82 o 
   0   0   2      142.95      148.37      3.77 o 
   1   0   2     1207.86     1204.56     11.38 o 
   2   0   2      520.09      500.52      4.96 o 
   3   0   2      847.22      841.75      8.01 o 
   4   0   2       33.98       29.13      1.32 o 
   5   0   2      327.33      344.88      4.96 o 
   6   0   2       26.42       27.08      1.65 o 
   7   0   2      113.27      127.71      4.09 o 
   8   0   2        3.35        0.86      1.43 o 
  -8   1   2        1.55       -0.01      1.12 o 
  -7   1   2        0.17        0.29      0.93 o 
  -6   1   2       51.75       51.88      2.32 o 
  -5   1   2      101.13      103.32      2.44 o 
  -4   1   2       12.10       13.81      0.94 o 
  -3   1   2     1214.16     1219.74     21.80 o 
  -2   1   2        0.44        1.76      0.61 o 
  -1   1   2      368.56      357.43      3.54 o 
   0   1   2       76.35       90.88      1.42 o 
   1   1   2      726.96      718.30      6.34 o 
   2   1   2        0.02        0.30      0.43 o 
   3   1   2      148.37      151.04      2.64 o 
   4   1   2        7.53        7.78      0.81 o 
   5   1   2       89.43       96.21      2.46 o 
   6   1   2       14.17       14.93      1.67 o 
   7   1   2        0.99        0.23      0.95 o 
   8   1   2        4.01        2.62      1.74 o 
  -8   2   2       44.21       46.99      3.58 o 
  -7   2   2        3.10        4.72      1.20 o 
  -6   2   2      327.50      312.64      4.94 o 
  -5   2   2        5.31        6.31      0.89 o 
  -4   2   2      554.79      582.78      6.46 o 
  -3   2   2        8.36        4.37      0.57 o 
  -2   2   2      410.24      438.98      6.86 o 
  -1   2   2      643.83      621.17      5.72 o 
   0   2   2       14.11       16.47      0.72 o 
   1   2   2      803.02      743.45      6.73 o 
   2   2   2      367.94      384.65      6.00 o 
   3   2   2      887.97      860.26      9.96 o 
   4   2   2        0.07       -0.50      0.48 o 
   5   2   2      127.24      130.98      3.69 o 
   6   2   2       20.78       25.18      2.08 o 
   7   2   2        1.45        1.59      1.04 o 
   8   2   2        4.90        5.25      1.38 o 
  -8   3   2       51.22       44.86      3.92 o 
  -7   3   2       76.66       76.25      3.19 o 
  -6   3   2      309.28      308.71      4.99 o 
  -5   3   2      309.98      321.25      4.72 o 
  -4   3   2      348.41      355.58      5.81 o 
  -3   3   2     1228.01     1290.47     11.44 o 
  -2   3   2        1.50        1.12      0.40 o 
  -1   3   2      162.56      157.41      2.24 o 
   0   3   2       48.10       61.65      1.41 o 
   1   3   2       41.10       37.10      1.09 o 
   2   3   2       19.09       18.07      1.26 o 
   3   3   2       17.59       17.40      1.43 o 
   4   3   2       44.29       43.20      2.19 o 
   5   3   2        0.22        0.35      0.86 o 
   6   3   2        6.87        6.10      1.82 o 
   7   3   2       11.52       11.01      1.75 o 
  -8   4   2        0.88        0.96      1.55 o 
  -7   4   2       31.70       25.10      3.02 o 
  -6   4   2       53.36       51.36      2.62 o 
  -5   4   2      121.98      123.33      2.79 o 
  -4   4   2       27.77       24.87      1.46 o 
  -3   4   2        0.04       -0.24      0.40 o 
  -2   4   2        0.57       -0.26      0.53 o 
  -1   4   2      525.03      524.44      5.41 o 
   0   4   2      132.08      139.36      2.36 o 
   1   4   2      240.73      216.32      3.08 o 
   2   4   2      165.06      153.41      3.43 o 
   3   4   2      231.87      219.47      4.51 o 
   4   4   2        0.13        1.18      0.92 o 
   5   4   2      178.63      173.92      4.57 o 
   6   4   2       60.26       66.72      4.91 o 
   7   4   2       33.30       41.86      4.25 o 
  -8   5   2       20.20       23.92      7.65 o 
  -7   5   2       18.74       17.53      2.74 o 
  -6   5   2        0.54        0.35      0.98 o 
  -5   5   2      113.48      112.62      5.05 o 
  -4   5   2        3.08        2.11      0.85 o 
  -3   5   2       45.98       40.00      2.03 o 
  -2   5   2       46.59       50.68      2.10 o 
  -1   5   2      564.54      539.95      7.44 o 
   0   5   2      106.43      116.96      2.87 o 
   1   5   2      231.44      210.35      3.26 o 
   2   5   2        0.84        0.63      0.99 o 
   3   5   2       58.33       60.02      2.53 o 
   4   5   2       10.81        7.23      1.35 o 
   5   5   2        7.42        6.82      1.52 o 
   6   5   2        0.42       -2.69      2.10 o 
   7   5   2        0.56       -0.44      1.07 o 
  -7   6   2        0.67        1.70      1.70 o 
  -6   6   2       14.83       13.28      1.76 o 
  -5   6   2        8.76        7.62      1.45 o 
  -4   6   2       11.08       12.52      1.56 o 
  -3   6   2        6.33        6.78      1.21 o 
  -2   6   2       21.83       20.34      1.70 o 
  -1   6   2      201.67      195.67      2.94 o 
   0   6   2        1.04        0.23      0.57 o 
   1   6   2      672.05      640.27      7.14 o 
   2   6   2       31.80       32.51      1.49 o 
   3   6   2      670.35      669.22      9.64 o 
   4   6   2        0.07        0.88      1.01 o 
   5   6   2      354.54      347.46      8.85 o 
   6   6   2       23.75       24.56      2.48 o 
  -7   7   2        8.60        8.66      2.34 o 
  -6   7   2       56.31       53.78      3.11 o 
  -5   7   2       47.46       55.64      3.00 o 
  -4   7   2      128.25      121.93      3.90 o 
  -3   7   2        0.08        0.10      0.88 o 
  -2   7   2      110.11      108.25      5.33 o 
  -1   7   2       18.69       19.74      1.82 o 
   0   7   2      315.23      334.09      6.06 o 
   1   7   2      306.37      307.49      4.70 o 
   2   7   2      152.63      149.70      5.48 o 
   3   7   2      427.99      392.82      7.18 o 
   4   7   2       36.26       31.86      2.50 o 
   5   7   2      106.54      101.27      4.84 o 
   6   7   2        1.44        1.15      1.61 o 
  -6   8   2        8.79        9.58      1.79 o 
  -5   8   2        3.56        2.66      1.31 o 
  -4   8   2       39.99       37.39      3.56 o 
  -3   8   2       47.39       46.14      3.12 o 
  -2   8   2      107.05      106.57      3.82 o 
  -1   8   2        0.54       -1.00      0.98 o 
   0   8   2       42.95       45.50      2.54 o 
   1   8   2        2.50        2.30      0.93 o 
   2   8   2       19.98       20.81      2.03 o 
   3   8   2        0.38        1.07      1.11 o 
   4   8   2       81.40       96.79      3.88 o 
   5   8   2        0.32        1.41      1.24 o 
  -5   9   2       12.02       10.48      1.87 o 
  -4   9   2        0.11       -0.22      1.04 o 
  -3   9   2        0.01        0.43      1.07 o 
  -2   9   2        2.99        4.18      1.36 o 
  -1   9   2       10.42       10.10      3.20 o 
   0   9   2        0.37       -0.50      1.02 o 
   1   9   2       15.78       13.96      2.47 o 
   2   9   2        1.82        0.30      1.49 o 
   3   9   2        2.88        4.01      1.38 o 
   4   9   2        7.11        7.98      1.79 o 
  -4  10   2        0.03        1.10      1.47 o 
  -3  10   2        0.51       -1.10      1.13 o 
  -2  10   2       18.61       16.99      2.09 o 
  -1  10   2        2.90        3.33      1.94 o 
   0  10   2        2.16        1.63      1.47 o 
   1  10   2       28.36       29.20      3.84 o 
   2  10   2        1.15        1.08      1.88 o 
   3  10   2       34.79       41.96      4.04 o 
  -3  11   2        5.46        5.15      2.02 o 
  -2  11   2       11.99       15.12      2.14 o 
  -1  11   2        0.04       -2.04      2.10 o 
   0  11   2        1.28        3.60      5.38 o 
   1  11   2        4.83        3.70      1.86 o 
   2  11   2        2.31        4.29      1.92 o 
  -1 -12   3       27.89       30.20      3.43 o 
   0 -12   3        0.04        0.18      1.57 o 
   1 -12   3       28.29       31.35      2.99 o 
   2 -12   3        0.90        1.49      1.47 o 
  -3 -11   3        0.11        2.40      1.89 o 
  -2 -11   3        0.31        2.38      1.61 o 
  -1 -11   3       38.88       36.31      2.87 o 
   0 -11   3        0.33       -1.50      1.00 o 
   1 -11   3       43.12       33.93      2.86 o 
   2 -11   3       16.45       17.54      2.29 o 
   3 -11   3       13.42       16.19      3.13 o 
   4 -11   3        7.24        7.19      2.19 o 
  -4 -10   3       28.67       28.77      2.71 o 
  -3 -10   3       22.32       20.79      2.28 o 
  -2 -10   3       27.02       19.37      2.30 o 
  -1 -10   3       29.13       34.11      2.59 o 
   0 -10   3       17.75       15.37      2.01 o 
   1 -10   3       59.75       56.75      3.22 o 
   2 -10   3        9.34        7.80      2.63 o 
   3 -10   3       20.97       20.47      2.46 o 
   4 -10   3       12.87       17.46      2.74 o 
   5 -10   3       14.35       12.48      2.54 o 
  -5  -9   3       23.66       26.64      3.23 o 
  -4  -9   3      138.80      134.74      4.38 o 
  -3  -9   3        1.49        0.66      0.96 o 
  -2  -9   3      219.52      197.80      4.13 o 
  -1  -9   3        6.78        9.18      1.28 o 
   0  -9   3      342.29      325.89      6.57 o 
   1  -9   3        8.66        9.88      1.74 o 
   2  -9   3       82.66       82.85      3.58 o 
   3  -9   3       28.17       27.73      2.55 o 
   4  -9   3        0.04        0.51      1.72 o 
   5  -9   3        0.05       -0.08      1.62 o 
  -6  -8   3       16.26       18.34      3.73 o 
  -5  -8   3        4.76        5.66      1.32 o 
  -4  -8   3       18.00       19.55      1.98 o 
  -3  -8   3       26.10       27.51      1.75 o 
  -2  -8   3      118.95      119.50      3.06 o 
  -1  -8   3       13.47       16.76      1.53 o 
   0  -8   3      167.64      156.19      3.59 o 
   1  -8   3       27.35       26.64      1.59 o 
   2  -8   3       45.11       44.97      2.64 o 
   3  -8   3       22.76       20.23      2.07 o 
   4  -8   3       34.23       41.56      2.72 o 
   5  -8   3        0.03        0.03      1.32 o 
   6  -8   3       11.93       16.24      2.56 o 
  -7  -7   3        3.57        1.69      1.55 o 
  -6  -7   3       31.63       29.58      6.25 o 
  -5  -7   3        1.46        2.50      1.05 o 
  -4  -7   3       71.03       69.99      4.21 o 
  -3  -7   3       47.39       51.19      2.08 o 
  -2  -7   3      183.40      179.05      3.54 o 
  -1  -7   3       51.96       52.00      2.36 o 
   0  -7   3      310.20      319.41      4.69 o 
   1  -7   3       35.97       40.54      1.77 o 
   2  -7   3        5.99        5.21      0.92 o 
   3  -7   3        3.02        3.27      1.18 o 
   4  -7   3        0.36       -0.54      1.12 o 
   5  -7   3        0.56        2.59      2.77 o 
   6  -7   3        2.26        0.09      1.13 o 
   7  -7   3        0.02       -0.49      1.34 o 
  -7  -6   3        0.17        0.46      2.06 o 
  -6  -6   3        9.71       10.62      2.18 o 
  -5  -6   3        2.73        3.47      1.10 o 
  -4  -6   3        5.21        6.42      0.97 o 
  -3  -6   3        5.25        6.74      1.21 o 
  -2  -6   3       85.71       94.69      3.23 o 
  -1  -6   3       26.41       22.38      1.28 o 
   0  -6   3       35.73       40.94      2.76 o 
   1  -6   3       54.61       59.31      1.92 o 
   2  -6   3      155.25      153.35      2.98 o 
   3  -6   3        1.18        1.18      0.69 o 
   4  -6   3      159.35      160.52      3.34 o 
   5  -6   3       24.51       26.57      2.05 o 
   6  -6   3       33.58       35.09      3.15 o 
   7  -6   3       16.78       17.44      5.35 o 
  -7  -5   3        0.97       -0.02      1.25 o 
  -6  -5   3       66.09       73.01      6.12 o 
  -5  -5   3       17.71       18.63      1.68 o 
  -4  -5   3       61.21       52.95      1.83 o 
  -3  -5   3        5.53        4.36      0.94 o 
  -2  -5   3      369.81      347.00      4.57 o 
  -1  -5   3       68.90       65.91      1.81 o 
   0  -5   3      171.48      162.38      2.79 o 
   1  -5   3      348.18      357.20      4.50 o 
   2  -5   3        1.62        1.51      0.62 o 
   3  -5   3       85.28       87.80      2.22 o 
   4  -5   3        1.73        0.50      0.68 o 
   5  -5   3       32.30       29.53      1.68 o 
   6  -5   3        0.36        0.07      0.82 o 
   7  -5   3        8.52        8.99      2.71 o 
  -8  -4   3        1.12       -0.84      1.66 o 
  -7  -4   3        4.02        4.53      1.70 o 
  -6  -4   3        0.07       -0.15      1.25 o 
  -5  -4   3        1.12        1.55      1.05 o 
  -4  -4   3       66.57       75.85      2.13 o 
  -3  -4   3      111.80      120.28      2.84 o 
  -2  -4   3       45.65       41.71      1.40 o 
  -1  -4   3       17.96       19.28      1.01 o 
   0  -4   3      249.59      247.46      3.31 o 
   1  -4   3       29.09       21.68      1.06 o 
   2  -4   3      639.45      615.12      6.44 o 
   3  -4   3      183.08      180.70      3.10 o 
   4  -4   3      127.03      121.93      2.75 o 
   5  -4   3       15.62       18.67      1.39 o 
   6  -4   3       16.25       12.24      1.27 o 
   7  -4   3        0.00        1.32      1.05 o 
  -8  -3   3        9.42        8.88      2.16 o 
  -7  -3   3        0.30       -0.51      1.52 o 
  -6  -3   3        6.97        7.20      1.29 o 
  -5  -3   3        0.66        0.08      0.76 o 
  -4  -3   3       50.11       46.06      1.54 o 
  -3  -3   3      208.18      199.35      2.99 o 
  -2  -3   3      178.08      163.16      2.50 o 
  -1  -3   3        3.51        3.27      0.52 o 
   0  -3   3      382.63      410.07      4.33 o 
   1  -3   3      392.48      371.51      4.10 o 
   2  -3   3      167.38      161.56      2.54 o 
   3  -3   3       13.31       10.03      0.85 o 
   4  -3   3        2.07        0.69      0.88 o 
   5  -3   3        1.64        1.51      0.66 o 
   6  -3   3        1.09        2.19      0.74 o 
   7  -3   3        1.66        0.16      1.18 o 
   8  -3   3        1.28        2.23      1.38 o 
  -8  -2   3        3.31        4.60      1.67 o 
  -7  -2   3        0.39        0.48      0.92 o 
  -6  -2   3      147.51      147.05      4.10 o 
  -5  -2   3       18.74       18.70      1.19 o 
  -4  -2   3        2.11        0.79      0.49 o 
  -3  -2   3       27.85       30.97      1.06 o 
  -2  -2   3      120.92      114.97      1.85 o 
  -1  -2   3     1016.16     1012.52      8.62 o 
   0  -2   3      166.77      167.73      2.20 o 
   1  -2   3      168.66      145.28      2.63 o 
   2  -2   3      265.27      244.48      3.13 o 
   3  -2   3      638.31      628.44      6.59 o 
   4  -2   3       62.52       60.53      1.88 o 
   5  -2   3       69.33       67.05      2.17 o 
   6  -2   3        0.16        0.75      0.70 o 
   7  -2   3        0.02        0.98      0.78 o 
   8  -2   3        4.29        1.82      1.36 o 
  -8  -1   3        4.40        4.90      1.84 o 
  -7  -1   3       55.34       52.51      2.89 o 
  -6  -1   3        4.91        2.45      1.28 o 
  -5  -1   3      120.77      122.94      2.74 o 
  -4  -1   3      164.40      157.07      2.58 o 
  -3  -1   3      308.75      288.92      3.62 o 
  -2  -1   3       15.39       10.89      0.90 o 
  -1  -1   3     1181.21     1172.23      9.66 o 
   0  -1   3        0.27       -0.47      0.59 o 
   1  -1   3      210.39      208.80      2.14 o 
   2  -1   3       46.06       49.57      1.28 o 
   3  -1   3      238.00      233.34      3.84 o 
   4  -1   3        4.45        3.61      0.86 o 
   5  -1   3        1.90        2.03      0.71 o 
   6  -1   3        6.58        6.37      1.06 o 
   7  -1   3        0.01       -0.33      0.85 o 
   8  -1   3        0.47        0.27      1.38 o 
  -8   0   3       10.56       10.92      2.08 o 
  -7   0   3        7.95        9.78      1.98 o 
  -6   0   3       29.89       29.46      2.12 o 
  -5   0   3        2.66        3.16      0.65 o 
  -4   0   3       27.60       23.93      1.04 o 
  -3   0   3        1.57        1.24      0.34 o 
  -2   0   3      350.95      363.06      5.50 o 
  -1   0   3      202.48      209.41      2.49 o 
   0   0   3       29.93       25.42      0.85 o 
   1   0   3        4.08        4.66      0.57 o 
   2   0   3      202.18      203.21      2.81 o 
   3   0   3       17.40       12.04      0.90 o 
   4   0   3        1.99        2.03      0.63 o 
   5   0   3       43.51       43.89      1.81 o 
   6   0   3        3.55        3.62      1.02 o 
   7   0   3        0.18        1.52      1.00 o 
   8   0   3        0.39       -0.22      0.97 o 
  -8   1   3        1.97        4.01      1.39 o 
  -7   1   3        8.71       11.29      1.58 o 
  -6   1   3       73.02       66.06      4.26 o 
  -5   1   3       36.55       39.26      1.56 o 
  -4   1   3        0.02        0.54      0.44 o 
  -3   1   3       57.40       53.82      1.99 o 
  -2   1   3      492.54      494.97      4.97 o 
  -1   1   3     3761.52     3633.60     27.60 o 
   0   1   3       20.08       20.59      0.83 o 
   1   1   3     2530.51     2542.64     21.40 o 
   2   1   3        3.68        2.34      0.61 o 
   3   1   3     1616.84     1730.61     18.79 o 
   4   1   3       55.55       50.24      1.69 o 
   5   1   3      345.55      355.20      5.13 o 
   6   1   3       21.30       21.70      1.95 o 
   7   1   3       14.86       13.38      1.86 o 
   8   1   3        0.64        2.24      1.21 o 
  -8   2   3        5.08        7.09      1.50 o 
  -7   2   3       60.24       61.26      3.00 o 
  -6   2   3      119.66      112.06      2.85 o 
  -5   2   3      153.97      143.85      2.93 o 
  -4   2   3       76.99       76.24      1.93 o 
  -3   2   3      134.80      149.62      3.22 o 
  -2   2   3      191.11      190.77      2.69 o 
  -1   2   3      551.21      579.23      5.64 o 
   0   2   3      629.79      657.73      6.26 o 
   1   2   3     3299.57     3324.06     48.49 o 
   2   2   3        0.13        0.37      0.48 o 
   3   2   3     1174.58     1210.04     10.97 o 
   4   2   3      100.57       93.21      2.15 o 
   5   2   3      328.22      359.53      6.54 o 
   6   2   3        0.05       -0.73      0.79 o 
   7   2   3       27.45       27.71      3.15 o 
  -8   3   3       53.19       37.76      5.10 o 
  -7   3   3        1.03        1.67      1.37 o 
  -6   3   3       70.37       62.95      2.82 o 
  -5   3   3       15.96       15.61      1.21 o 
  -4   3   3      215.54      215.43      3.48 o 
  -3   3   3      599.05      596.22      6.33 o 
  -2   3   3        4.06        4.77      0.62 o 
  -1   3   3      737.19      720.47      6.93 o 
   0   3   3       11.54       10.45      0.77 o 
   1   3   3      269.84      246.04      3.68 o 
   2   3   3      142.55      141.28      3.24 o 
   3   3   3       44.66       43.85      3.22 o 
   4   3   3       17.29       17.51      1.63 o 
   5   3   3       43.64       49.62      2.63 o 
   6   3   3       17.73       16.48      1.88 o 
   7   3   3        3.46        3.13      1.21 o 
  -8   4   3       15.73       18.88      2.98 o 
  -7   4   3       12.93       12.36      2.41 o 
  -6   4   3        4.61        4.04      1.14 o 
  -5   4   3        2.35        1.52      0.71 o 
  -4   4   3       21.44       17.99      1.50 o 
  -3   4   3      232.00      231.58      3.42 o 
  -2   4   3      170.60      172.48      2.66 o 
  -1   4   3      400.81      405.31      4.69 o 
   0   4   3        2.24        1.09      0.51 o 
   1   4   3      765.28      807.18      8.00 o 
   2   4   3        9.30        9.07      1.19 o 
   3   4   3       57.49       52.98      2.31 o 
   4   4   3      283.66      284.24      5.71 o 
   5   4   3       50.01       52.84      2.80 o 
   6   4   3        4.09        5.61      1.38 o 
   7   4   3        5.81        4.01      1.88 o 
  -7   5   3        6.83        9.56      2.28 o 
  -6   5   3       11.01       11.75      1.60 o 
  -5   5   3        4.95        5.13      1.17 o 
  -4   5   3        3.17        1.89      0.87 o 
  -3   5   3      246.32      230.73      4.78 o 
  -2   5   3      266.45      243.33      4.71 o 
  -1   5   3      147.85      140.89      2.51 o 
   0   5   3       14.55       15.01      1.02 o 
   1   5   3      583.00      574.13      6.45 o 
   2   5   3       63.35       57.43      1.65 o 
   3   5   3      323.17      312.03      5.89 o 
   4   5   3      386.46      381.72      7.07 o 
   5   5   3       90.74       93.82      3.61 o 
   6   5   3       30.45       28.24      2.56 o 
   7   5   3       11.01        8.76      2.22 o 
  -7   6   3        0.03       -0.92      1.44 o 
  -6   6   3        3.77        4.78      1.35 o 
  -5   6   3       10.00        8.31      1.42 o 
  -4   6   3        5.64        6.00      1.25 o 
  -3   6   3       43.35       42.70      2.38 o 
  -2   6   3        0.96        1.42      0.93 o 
  -1   6   3        1.77        2.72      0.64 o 
   0   6   3      131.92      144.65      2.86 o 
   1   6   3       13.27       15.75      1.15 o 
   2   6   3      144.11      146.44      5.15 o 
   3   6   3        2.84        3.79      1.22 o 
   4   6   3       18.68       20.34      3.39 o 
   5   6   3       11.46       11.66      2.41 o 
   6   6   3        3.62        4.96      1.49 o 
  -7   7   3        8.52        9.70      4.06 o 
  -6   7   3        2.95        0.56      1.04 o 
  -5   7   3      102.19      109.87      4.63 o 
  -4   7   3       13.68       15.68      1.83 o 
  -3   7   3      190.67      197.10      4.91 o 
  -2   7   3      262.00      243.96      5.41 o 
  -1   7   3      480.54      456.41      7.61 o 
   0   7   3      207.93      217.97      3.80 o 
   1   7   3      701.84      685.68     10.19 o 
   2   7   3      152.12      155.13      4.29 o 
   3   7   3      207.95      196.86      5.03 o 
   4   7   3      202.89      198.97      5.49 o 
   5   7   3        1.52        1.85      2.02 o 
   6   7   3       30.85       25.48      2.68 o 
  -6   8   3        0.83        1.95      1.32 o 
  -5   8   3       13.76       12.72      1.87 o 
  -4   8   3        2.50        2.93      1.18 o 
  -3   8   3      104.54      109.75      3.90 o 
  -2   8   3       37.47       33.85      2.45 o 
  -1   8   3      432.80      440.13      7.85 o 
   0   8   3       61.38       68.60      3.02 o 
   1   8   3      276.87      276.52      6.20 o 
   2   8   3      158.67      147.79      5.80 o 
   3   8   3       81.18       82.06      4.23 o 
   4   8   3        0.06        0.62      1.37 o 
   5   8   3       27.20       28.44      2.63 o 
  -5   9   3        0.06       -0.49      1.12 o 
  -4   9   3       72.04       69.00      6.72 o 
  -3   9   3       54.23       47.18      3.03 o 
  -2   9   3       22.94       20.01      2.22 o 
  -1   9   3       73.38       71.58      3.27 o 
   0   9   3       43.73       50.95      3.31 o 
   1   9   3       68.89       71.28      4.43 o 
   2   9   3       34.83       36.75      3.63 o 
   3   9   3       42.14       51.95      3.18 o 
   4   9   3        2.23        4.12      1.42 o 
  -4  10   3        1.11       -1.75      1.17 o 
  -3  10   3        5.56        2.84      1.43 o 
  -2  10   3        0.26       -0.91      1.10 o 
  -1  10   3        1.74        2.59      1.67 o 
   0  10   3        0.02        0.69      1.49 o 
   1  10   3        7.01        6.12      2.44 o 
   2  10   3        0.01        0.35      1.48 o 
   3  10   3        6.62        7.83      2.53 o 
  -2  11   3        0.22        3.82      2.15 o 
  -1  11   3        3.50        2.86      1.65 o 
   0  11   3        6.19       11.00      2.51 o 
   1  11   3        3.03        3.10      1.69 o 
  -1 -12   4        1.46        3.63      1.75 o 
   0 -12   4        4.11        3.64      2.01 o 
   1 -12   4        1.53        2.56      1.85 o 
   2 -12   4        0.38        0.85      1.53 o 
  -3 -11   4        6.13       11.07      3.46 o 
  -2 -11   4        6.53        9.60      2.24 o 
  -1 -11   4        0.57        1.91      1.30 o 
   0 -11   4        0.32        1.15      1.66 o 
   1 -11   4        0.11        1.98      2.41 o 
   2 -11   4        0.80        2.29      1.53 o 
   3 -11   4        2.65       -0.52      4.35 o 
  -4 -10   4        5.12        3.54      1.34 o 
  -3 -10   4        1.37        2.00      1.12 o 
  -2 -10   4        8.68        6.29      1.30 o 
  -1 -10   4        6.13        5.66      1.49 o 
   0 -10   4        0.02       -0.58      1.07 o 
   1 -10   4        0.21       -0.86      1.04 o 
   2 -10   4       13.04       15.46      2.13 o 
   3 -10   4       48.01       47.61      3.96 o 
   4 -10   4        6.20        8.82      2.15 o 
   5 -10   4       33.75       41.19      4.05 o 
  -5  -9   4        3.81        4.87      2.26 o 
  -4  -9   4        0.13        0.06      1.00 o 
  -3  -9   4       11.11       10.86      2.47 o 
  -2  -9   4       30.45       35.42      2.02 o 
  -1  -9   4       62.12       55.96      2.54 o 
   0  -9   4       65.32       70.71      2.55 o 
   1  -9   4       37.15       40.81      2.64 o 
   2  -9   4      116.65      110.98      3.97 o 
   3  -9   4       30.84       33.77      3.56 o 
   4  -9   4       69.60       67.51      4.48 o 
   5  -9   4        2.88        3.88      1.60 o 
  -6  -8   4       75.84       79.73      5.83 o 
  -5  -8   4       21.67       19.95      2.75 o 
  -4  -8   4       22.28       18.92      2.07 o 
  -3  -8   4       30.79       29.79      2.09 o 
  -2  -8   4        8.68        8.93      1.24 o 
  -1  -8   4       11.27       11.28      1.32 o 
   0  -8   4      105.15      115.03      3.02 o 
   1  -8   4        0.84       -0.95      1.14 o 
   2  -8   4      164.84      172.22      4.64 o 
   3  -8   4       75.80       83.87      3.44 o 
   4  -8   4       34.00       34.18      3.23 o 
   5  -8   4       13.59       16.73      2.58 o 
   6  -8   4        3.99        5.15      2.61 o 
  -7  -7   4        4.23        1.19      1.41 o 
  -6  -7   4       18.58       21.63      2.97 o 
  -5  -7   4        4.36        6.64      1.78 o 
  -4  -7   4      166.67      173.54      3.65 o 
  -3  -7   4       29.74       29.50      1.70 o 
  -2  -7   4      124.98      121.40      2.95 o 
  -1  -7   4       11.92        9.90      1.15 o 
   0  -7   4      235.72      253.10      4.16 o 
   1  -7   4        2.40        2.11      0.86 o 
   2  -7   4      118.57      118.30      6.52 o 
   3  -7   4       31.57       30.00      1.68 o 
   4  -7   4       17.41       15.71      2.35 o 
   5  -7   4        3.72        1.06      1.31 o 
   6  -7   4        0.97       -0.63      1.77 o 
  -7  -6   4        0.25        0.14      1.44 o 
  -6  -6   4       13.79       16.90      2.56 o 
  -5  -6   4        4.66        4.62      1.51 o 
  -4  -6   4        0.15       -0.38      0.62 o 
  -3  -6   4        7.17        6.48      0.96 o 
  -2  -6   4       88.45       85.41      3.83 o 
  -1  -6   4       32.49       30.51      1.46 o 
   0  -6   4       50.73       54.21      2.15 o 
   1  -6   4       23.96       24.62      1.38 o 
   2  -6   4       37.34       36.88      1.67 o 
   3  -6   4      115.37      117.71      2.80 o 
   4  -6   4        1.93        0.94      0.83 o 
   5  -6   4       65.70       67.69      3.76 o 
   6  -6   4        0.06        0.30      1.70 o 
   7  -6   4       12.67       14.19      3.37 o 
  -7  -5   4        6.93        8.43      2.05 o 
  -6  -5   4        0.76        0.25      1.09 o 
  -5  -5   4        5.85        8.22      1.33 o 
  -4  -5   4      158.81      154.56      3.13 o 
  -3  -5   4       55.03       52.62      1.79 o 
  -2  -5   4      308.77      303.49      4.27 o 
  -1  -5   4      367.77      356.41      4.63 o 
   0  -5   4      168.11      173.44      2.96 o 
   1  -5   4       95.80       89.69      2.10 o 
   2  -5   4      308.23      309.04      4.32 o 
   3  -5   4      349.93      350.65      4.84 o 
   4  -5   4       96.93       99.32      2.56 o 
   5  -5   4       69.47       70.79      3.33 o 
   6  -5   4        3.74        1.89      1.01 o 
   7  -5   4        6.42        5.79      1.73 o 
  -8  -4   4        3.21        6.18      1.89 o 
  -7  -4   4        4.18        1.73      1.38 o 
  -6  -4   4       29.06       26.64      2.12 o 
  -5  -4   4        2.07        2.27      0.90 o 
  -4  -4   4       26.69       25.86      1.33 o 
  -3  -4   4        0.82        0.45      0.57 o 
  -2  -4   4       78.90       82.97      3.14 o 
  -1  -4   4       67.28       64.46      1.67 o 
   0  -4   4      327.99      345.31      4.17 o 
   1  -4   4     1164.90     1224.29     10.87 o 
   2  -4   4       65.92       67.50      1.77 o 
   3  -4   4      676.14      674.28      7.26 o 
   4  -4   4        0.67       -0.29      0.58 o 
   5  -4   4      393.94      397.07      7.05 o 
   6  -4   4        0.95        2.79      1.07 o 
   7  -4   4       55.32       60.08      3.10 o 
  -8  -3   4        0.44        0.52      1.44 o 
  -7  -3   4        0.08        1.38      1.97 o 
  -6  -3   4       30.95       33.61      2.31 o 
  -5  -3   4       12.02       14.07      1.54 o 
  -4  -3   4       15.05       12.30      0.91 o 
  -3  -3   4      322.17      312.44      3.97 o 
  -2  -3   4      665.49      630.85      6.33 o 
  -1  -3   4      673.86      642.49      6.31 o 
   0  -3   4      200.56      199.77      2.76 o 
   1  -3   4       51.94       38.92      1.08 o 
   2  -3   4       81.16       85.18      2.96 o 
   3  -3   4       22.97       21.35      1.12 o 
   4  -3   4       24.79       23.63      1.74 o 
   5  -3   4       21.88       26.27      2.16 o 
   6  -3   4        1.81        0.40      0.90 o 
   7  -3   4        4.39        2.53      1.07 o 
  -8  -2   4        0.05        2.52      1.52 o 
  -7  -2   4        0.13        0.28      1.36 o 
  -6  -2   4       40.23       39.05      2.42 o 
  -5  -2   4       24.87       23.02      1.82 o 
  -4  -2   4        0.03        0.12      0.37 o 
  -3  -2   4       34.82       37.03      1.65 o 
  -2  -2   4      326.32      338.00      3.79 o 
  -1  -2   4       68.64       70.06      1.73 o 
   0  -2   4      179.16      185.85      2.48 o 
   1  -2   4     1809.01     1784.01     22.79 o 
   2  -2   4       11.49       11.66      1.39 o 
   3  -2   4      156.26      156.00      3.72 o 
   4  -2   4       97.35       94.65      2.35 o 
   5  -2   4       12.54       12.86      1.26 o 
   6  -2   4        1.00        0.59      0.81 o 
   7  -2   4       14.38       14.61      3.38 o 
   8  -2   4        0.85       -0.61      1.26 o 
  -8  -1   4        9.27       11.52      1.82 o 
  -7  -1   4        0.47        0.19      0.89 o 
  -6  -1   4      159.65      150.78      4.23 o 
  -5  -1   4       91.34       90.52      3.04 o 
  -4  -1   4       15.41       12.58      1.31 o 
  -3  -1   4      890.38      907.90     10.52 o 
  -2  -1   4        4.18        7.09      0.86 o 
  -1  -1   4     1167.77     1108.76     15.26 o 
   0  -1   4      569.53      577.42      6.08 o 
   1  -1   4     2935.44     2985.11     26.82 o 
   2  -1   4        1.14        0.84      0.43 o 
   3  -1   4      191.06      175.63      2.90 o 
   4  -1   4       87.47       88.43      2.29 o 
   5  -1   4       22.95       22.51      1.76 o 
   6  -1   4        0.21        0.33      0.72 o 
   7  -1   4        0.00       -0.74      0.99 o 
   8  -1   4        0.20        0.34      1.33 o 
  -8   0   4        3.79        5.06      1.46 o 
  -7   0   4        0.09        0.68      0.92 o 
  -6   0   4       73.05       72.41      4.67 o 
  -5   0   4       12.05       10.24      1.32 o 
  -4   0   4        9.22        8.50      0.90 o 
  -3   0   4       27.97       30.02      1.58 o 
  -2   0   4       77.52       84.23      1.84 o 
  -1   0   4       43.77       36.01      1.07 o 
   0   0   4      196.04      209.68      3.55 o 
   1   0   4      158.95      147.34      2.34 o 
   2   0   4       37.82       33.32      1.22 o 
   3   0   4       86.64       72.50      1.88 o 
   4   0   4        0.06       -0.26      0.52 o 
   5   0   4       22.27       22.15      1.50 o 
   6   0   4        0.40        1.49      0.90 o 
   7   0   4        2.60        1.99      1.12 o 
  -8   1   4        0.01        0.34      1.10 o 
  -7   1   4       10.92       10.02      1.61 o 
  -6   1   4        1.37        3.10      1.08 o 
  -5   1   4      258.57      256.89      3.88 o 
  -4   1   4        7.69        7.52      0.71 o 
  -3   1   4      246.15      228.12      3.39 o 
  -2   1   4     1095.40     1166.09     10.18 o 
  -1   1   4      206.50      189.83      2.67 o 
   0   1   4      285.75      315.38      3.72 o 
   1   1   4     1158.11     1153.49     10.13 o 
   2   1   4      292.73      298.74      3.85 o 
   3   1   4       49.79       43.33      1.52 o 
   4   1   4      146.60      144.71      2.92 o 
   5   1   4       53.40       53.78      2.60 o 
   6   1   4        1.19       -0.60      0.79 o 
   7   1   4        7.21        7.56      1.52 o 
  -8   2   4        2.67        2.25      1.57 o 
  -7   2   4        4.26        5.42      1.31 o 
  -6   2   4       67.57       71.29      2.93 o 
  -5   2   4      160.80      166.49      3.17 o 
  -4   2   4       18.09       20.36      1.35 o 
  -3   2   4      728.70      771.99      8.16 o 
  -2   2   4      455.89      463.07      5.09 o 
  -1   2   4      872.49      968.90     10.48 o 
   0   2   4       77.68       67.28      1.65 o 
   1   2   4     2430.89     2656.33     31.89 o 
   2   2   4        4.30        6.82      0.71 o 
   3   2   4       95.43      112.74      2.28 o 
   4   2   4      197.52      190.75      4.39 o 
   5   2   4       15.98       16.12      1.75 o 
   6   2   4        0.97       -1.24      1.28 o 
   7   2   4        0.27        0.28      1.00 o 
  -8   3   4       15.30       16.28      2.79 o 
  -7   3   4        4.42        5.50      1.77 o 
  -6   3   4       34.99       37.18      2.37 o 
  -5   3   4      178.87      196.28      3.61 o 
  -4   3   4        8.30        8.10      0.88 o 
  -3   3   4      560.39      583.90      6.42 o 
  -2   3   4       74.15       78.37      1.87 o 
  -1   3   4     2182.19     2304.35     18.80 o 
   0   3   4     1430.67     1580.03     13.61 o 
   1   3   4      722.02      762.63      7.64 o 
   2   3   4      677.13      695.01     10.05 o 
   3   3   4      261.04      274.57      5.18 o 
   4   3   4        0.45        0.85      0.85 o 
   5   3   4        0.03       -0.42      1.14 o 
   6   3   4        0.01       -1.25      0.83 o 
   7   3   4        2.60        0.50      1.16 o 
  -8   4   4       11.87        8.42      2.21 o 
  -7   4   4        9.07       12.64      2.42 o 
  -6   4   4       91.53       84.75      6.13 o 
  -5   4   4       83.09       91.80      3.13 o 
  -4   4   4        9.69        9.88      1.40 o 
  -3   4   4       11.02       13.07      1.11 o 
  -2   4   4      102.02      108.00      2.27 o 
  -1   4   4      102.86      107.67      2.29 o 
   0   4   4       13.10       16.34      1.05 o 
   1   4   4       33.63       31.74      1.36 o 
   2   4   4        4.73        6.17      0.86 o 
   3   4   4       32.03       34.94      2.12 o 
   4   4   4        0.03       -0.70      0.89 o 
   5   4   4      176.15      161.29      4.63 o 
   6   4   4        2.72        4.18      1.38 o 
   7   4   4        0.09        0.59      1.09 o 
  -7   5   4        1.48        1.70      1.75 o 
  -6   5   4       16.56       22.06      2.97 o 
  -5   5   4        3.26        3.65      1.05 o 
  -4   5   4       74.69       78.20      3.16 o 
  -3   5   4      100.32       96.11      3.10 o 
  -2   5   4        5.25        5.26      0.95 o 
  -1   5   4      148.62      144.16      2.77 o 
   0   5   4      189.49      206.00      3.50 o 
   1   5   4       89.47       87.93      2.93 o 
   2   5   4       73.05       68.69      2.69 o 
   3   5   4       47.48       43.73      2.44 o 
   4   5   4       18.66       16.70      1.85 o 
   5   5   4       18.30       17.44      2.04 o 
   6   5   4        0.11        0.39      1.10 o 
  -7   6   4        0.05       -1.87      2.24 o 
  -6   6   4       24.80       26.72      3.24 o 
  -5   6   4        1.25        0.22      0.89 o 
  -4   6   4       20.81       21.42      1.92 o 
  -3   6   4        1.28        0.30      0.82 o 
  -2   6   4       12.14       15.23      1.60 o 
  -1   6   4       51.99       51.16      1.76 o 
   0   6   4      106.48      102.44      3.51 o 
   1   6   4        3.05        3.13      0.78 o 
   2   6   4      100.96       89.99      3.49 o 
   3   6   4       26.13       29.11      2.21 o 
   4   6   4        7.66       10.23      1.63 o 
   5   6   4        9.88       11.33      1.82 o 
   6   6   4        0.26       -0.27      1.13 o 
  -6   7   4       13.07       14.82      3.33 o 
  -5   7   4        0.67       -0.38      0.98 o 
  -4   7   4        3.52        2.13      1.04 o 
  -3   7   4       34.17       33.11      3.06 o 
  -2   7   4       93.29       91.26      3.37 o 
  -1   7   4       37.68       39.86      2.94 o 
   0   7   4      137.66      148.57      4.52 o 
   1   7   4       21.78       20.72      1.85 o 
   2   7   4       80.67       82.08      3.20 o 
   3   7   4        0.00        0.12      1.03 o 
   4   7   4       48.18       48.12      3.01 o 
   5   7   4       18.70       15.53      2.13 o 
  -6   8   4        2.87        4.61      1.89 o 
  -5   8   4        5.12        7.23      1.56 o 
  -4   8   4       24.58       22.79      2.25 o 
  -3   8   4       77.79       74.50      3.99 o 
  -2   8   4        0.41        0.19      0.99 o 
  -1   8   4      143.78      139.87      4.96 o 
   0   8   4        6.04        4.62      1.49 o 
   1   8   4       36.60       36.87      3.44 o 
   2   8   4        3.19        3.01      1.22 o 
   3   8   4        0.73        2.11      1.19 o 
   4   8   4        0.10        0.48      1.51 o 
  -5   9   4       70.12       71.75      3.77 o 
  -4   9   4       10.26       10.15      1.82 o 
  -3   9   4      132.40      135.90      4.62 o 
  -2   9   4      158.43      160.67      5.03 o 
  -1   9   4       78.84       67.62      4.66 o 
   0   9   4      102.56      103.86      5.32 o 
   1   9   4       31.79       23.45      3.12 o 
   2   9   4       21.41       18.27      2.87 o 
   3   9   4        0.72        1.64      1.49 o 
   4   9   4       14.36       13.46      2.02 o 
  -4  10   4        2.31        4.57      1.48 o 
  -3  10   4       12.50       11.17      1.91 o 
  -2  10   4        1.24        0.37      1.40 o 
  -1  10   4        6.01        3.21      2.37 o 
   0  10   4        2.01        1.36      1.67 o 
   1  10   4        0.00       -1.51      1.53 o 
   2  10   4        0.11       -0.95      2.46 o 
  -1  11   4        5.54        4.68      1.82 o 
  -1 -12   5        1.29        1.27      1.46 o 
   0 -12   5        2.39       -0.33      1.48 o 
   1 -12   5        4.36        2.07      1.91 o 
  -3 -11   5        0.85       -0.18      1.93 o 
  -2 -11   5       13.10       15.66      2.48 o 
  -1 -11   5        0.01        1.15      1.13 o 
   0 -11   5       20.32       24.50      2.48 o 
   1 -11   5        1.06       -0.69      1.66 o 
   2 -11   5        2.16        1.43      2.29 o 
   3 -11   5        5.82        5.47      1.97 o 
  -4 -10   5        0.94        2.53      1.49 o 
  -3 -10   5        0.31       -0.55      0.90 o 
  -2 -10   5        1.07        3.68      1.11 o 
  -1 -10   5        0.17       -0.12      0.87 o 
   0 -10   5        3.37        2.09      1.18 o 
   1 -10   5        9.15        7.11      1.58 o 
   2 -10   5        4.96        1.11      1.57 o 
   3 -10   5       39.33       39.09      3.81 o 
   4 -10   5        0.20       -0.42      1.48 o 
  -5  -9   5        3.56        2.81      1.91 o 
  -4  -9   5       19.56       25.80      2.96 o 
  -3  -9   5       12.01       10.41      1.38 o 
  -2  -9   5      120.75      114.24      3.25 o 
  -1  -9   5      130.60      114.39      3.77 o 
   0  -9   5      105.14      108.69      3.11 o 
   1  -9   5      284.67      273.31      6.47 o 
   2  -9   5       50.71       56.71      3.85 o 
   3  -9   5      279.26      283.19     13.21 o 
   4  -9   5        1.29       -3.32      2.60 o 
   5  -9   5      101.86      104.73      5.35 o 
  -6  -8   5        8.09        5.16      1.95 o 
  -5  -8   5        8.98       14.85      6.93 o 
  -4  -8   5        5.63        6.28      1.27 o 
  -3  -8   5        0.74        0.07      0.83 o 
  -2  -8   5       18.14       17.76      1.82 o 
  -1  -8   5       29.33       30.70      1.88 o 
   0  -8   5        1.45        1.96      0.97 o 
   1  -8   5      160.36      152.75      3.47 o 
   2  -8   5        4.49        4.47      1.11 o 
   3  -8   5       41.98       48.56      3.64 o 
   4  -8   5        0.73        1.80      1.37 o 
   5  -8   5       23.41       23.99      3.06 o 
   6  -8   5        1.85        2.00      1.82 o 
  -7  -7   5        0.91        2.18      1.49 o 
  -6  -7   5       37.54       40.77      3.81 o 
  -5  -7   5       10.79       13.13      2.28 o 
  -4  -7   5       34.60       36.13      1.96 o 
  -3  -7   5       86.79       85.01      2.58 o 
  -2  -7   5      260.71      270.34      5.75 o 
  -1  -7   5      415.65      405.58      5.68 o 
   0  -7   5      391.70      404.78      5.58 o 
   1  -7   5      668.05      649.08      7.59 o 
   2  -7   5       57.82       60.47      2.88 o 
   3  -7   5      130.66      131.00      4.86 o 
   4  -7   5        2.47        5.76      1.77 o 
   5  -7   5       20.88       21.22      5.70 o 
   6  -7   5        2.77        2.44      1.62 o 
  -7  -6   5        1.04        0.52      1.36 o 
  -6  -6   5       35.12       35.74      3.53 o 
  -5  -6   5        1.29        1.46      0.98 o 
  -4  -6   5        0.03       -0.71      0.74 o 
  -3  -6   5        0.03       -0.22      0.60 o 
  -2  -6   5       11.47        8.77      1.06 o 
  -1  -6   5       17.82       17.06      1.25 o 
   0  -6   5        0.66        0.30      0.62 o 
   1  -6   5       75.06       68.82      2.09 o 
   2  -6   5        1.97        3.30      1.18 o 
   3  -6   5        7.53       10.14      1.37 o 
   4  -6   5        9.61       11.15      1.50 o 
   5  -6   5        3.34        1.52      0.98 o 
   6  -6   5        2.22        0.99      1.44 o 
   7  -6   5        1.25        2.83      1.74 o 
  -7  -5   5        7.69        5.26      1.90 o 
  -6  -5   5       14.73       14.99      2.40 o 
  -5  -5   5      168.01      155.81      5.99 o 
  -4  -5   5       45.44       43.33      2.51 o 
  -3  -5   5      132.90      133.28      2.80 o 
  -2  -5   5        0.30        0.12      0.48 o 
  -1  -5   5      471.37      457.73      5.54 o 
   0  -5   5       36.58       40.62      1.55 o 
   1  -5   5     1591.80     1563.65     13.80 o 
   2  -5   5       67.16       70.02      2.01 o 
   3  -5   5      276.79      283.92      4.31 o 
   4  -5   5       21.56       24.91      1.94 o 
   5  -5   5       21.92       18.44      1.86 o 
   6  -5   5        0.10        0.12      0.96 o 
   7  -5   5       14.39       15.63      2.58 o 
  -8  -4   5        0.23        3.19      1.58 o 
  -7  -4   5        8.82       10.45      2.30 o 
  -6  -4   5       80.84       82.77      3.28 o 
  -5  -4   5      160.41      154.17      4.15 o 
  -4  -4   5        0.13       -0.17      0.47 o 
  -3  -4   5       62.99       62.75      1.74 o 
  -2  -4   5       60.98       58.57      2.67 o 
  -1  -4   5      108.79      110.52      2.25 o 
   0  -4   5      146.10      162.54      2.69 o 
   1  -4   5      674.48      716.86      7.17 o 
   2  -4   5        0.03        0.58      0.51 o 
   3  -4   5        4.27        3.50      0.90 o 
   4  -4   5       41.69       41.93      2.27 o 
   5  -4   5       31.54       35.17      2.30 o 
   6  -4   5        6.45        5.46      1.30 o 
   7  -4   5        8.50       12.97      1.87 o 
  -8  -3   5        3.37        2.81      1.64 o 
  -7  -3   5       21.39       19.96      2.10 o 
  -6  -3   5       61.38       61.92      5.00 o 
  -5  -3   5      134.05      123.80      3.65 o 
  -4  -3   5       34.79       31.96      1.10 o 
  -3  -3   5      895.15      866.97      8.36 o 
  -2  -3   5       35.04       33.30      1.18 o 
  -1  -3   5     3430.08     3596.03     27.98 o 
   0  -3   5      182.76      190.85      2.77 o 
   1  -3   5     3120.82     3302.28     30.09 o 
   2  -3   5      278.70      295.71      4.99 o 
   3  -3   5     1328.66     1335.14     12.20 o 
   4  -3   5       14.16       15.46      1.13 o 
   5  -3   5       80.93       75.69      4.11 o 
   6  -3   5        9.50        6.67      1.40 o 
   7  -3   5       13.70       12.91      2.13 o 
  -8  -2   5        0.16        0.59      1.44 o 
  -7  -2   5        8.10        9.88      1.59 o 
  -6  -2   5       43.57       45.41      2.73 o 
  -5  -2   5      130.07      131.20      3.80 o 
  -4  -2   5       10.20       11.14      1.31 o 
  -3  -2   5       98.35      118.07      3.04 o 
  -2  -2   5      256.72      279.52      3.45 o 
  -1  -2   5     1236.33     1421.40     12.08 o 
   0  -2   5        0.01       -0.50      0.51 o 
   1  -2   5      468.20      532.94      6.84 o 
   2  -2   5       13.29       13.67      1.27 o 
   3  -2   5      510.82      503.66      5.80 o 
   4  -2   5       65.68       68.13      2.07 o 
   5  -2   5      377.34      372.25      5.55 o 
   6  -2   5       46.07       49.17      2.69 o 
   7  -2   5        4.49        4.79      1.59 o 
  -8  -1   5        0.05       -0.54      1.67 o 
  -7  -1   5       10.95       11.47      1.69 o 
  -6  -1   5       37.57       34.29      2.35 o 
  -5  -1   5        3.79        3.58      1.04 o 
  -4  -1   5       40.58       39.80      2.04 o 
  -3  -1   5      578.52      550.25      7.55 o 
  -2  -1   5       96.87      111.21      1.83 o 
  -1  -1   5     1609.36     1587.96     15.15 o 
   0  -1   5      616.82      662.74      6.39 o 
   1  -1   5        1.00        4.32      0.77 o 
   2  -1   5       46.50       42.00      2.14 o 
   3  -1   5      206.90      200.70      3.31 o 
   4  -1   5        0.12        0.06      0.64 o 
   5  -1   5      170.19      168.90      3.61 o 
   6  -1   5        4.02        6.51      1.56 o 
   7  -1   5        0.22        0.61      1.29 o 
  -8   0   5        1.41        3.41      1.38 o 
  -7   0   5        1.47        0.63      1.35 o 
  -6   0   5       84.39       84.29      3.27 o 
  -5   0   5        8.08        5.08      1.44 o 
  -4   0   5        0.26        1.05      0.82 o 
  -3   0   5        6.30        2.97      0.81 o 
  -2   0   5      261.02      262.53      3.33 o 
  -1   0   5       21.06       20.01      0.95 o 
   0   0   5       37.64       39.67      1.78 o 
   1   0   5      562.92      620.10      6.34 o 
   2   0   5       22.61       21.04      1.13 o 
   3   0   5        8.82        9.88      0.94 o 
   4   0   5      229.26      221.60      3.82 o 
   5   0   5        3.96        3.83      1.08 o 
   6   0   5       38.55       35.99      2.41 o 
   7   0   5        0.66       -0.26      1.25 o 
  -8   1   5        3.96        6.81      1.85 o 
  -7   1   5        2.51        2.56      1.54 o 
  -6   1   5       33.94       34.81      2.40 o 
  -5   1   5       10.02       11.09      1.68 o 
  -4   1   5       42.06       40.34      2.36 o 
  -3   1   5      388.46      391.07      4.65 o 
  -2   1   5      153.10      138.34      3.30 o 
  -1   1   5      951.68      887.51     16.48 o 
   0   1   5      214.63      203.74      3.03 o 
   1   1   5      471.67      447.29      5.14 o 
   2   1   5       36.97       20.42      1.14 o 
   3   1   5       21.91       22.04      1.29 o 
   4   1   5      142.67      151.24      5.24 o 
   5   1   5       84.52       91.94      3.25 o 
   6   1   5       26.72       32.99      2.44 o 
   7   1   5        3.93        3.31      1.54 o 
  -8   2   5        0.01        0.28      2.08 o 
  -7   2   5        3.46        5.27      1.37 o 
  -6   2   5        1.75        0.75      0.91 o 
  -5   2   5       23.11       23.17      1.87 o 
  -4   2   5       42.12       40.97      2.07 o 
  -3   2   5       42.78       43.42      1.50 o 
  -2   2   5       42.68       55.48      1.63 o 
  -1   2   5      167.40      158.39      3.18 o 
   0   2   5       58.57       62.32      2.37 o 
   1   2   5       93.17       96.78      2.16 o 
   2   2   5       92.50       91.42      2.14 o 
   3   2   5        0.47        0.59      0.60 o 
   4   2   5       43.33       39.31      2.25 o 
   5   2   5      150.34      134.61      6.67 o 
   6   2   5        0.66        1.16      0.95 o 
   7   2   5        0.66        2.60      1.45 o 
  -8   3   5        0.88        2.80      1.55 o 
  -7   3   5        3.42        2.96      1.71 o 
  -6   3   5        0.35       -0.90      0.88 o 
  -5   3   5        4.42        4.95      1.16 o 
  -4   3   5       12.04       12.21      1.06 o 
  -3   3   5       64.88       71.61      1.97 o 
  -2   3   5      569.57      568.17      6.38 o 
  -1   3   5      228.97      252.39      3.73 o 
   0   3   5       44.07       33.07      1.38 o 
   1   3   5       96.95       89.19      2.16 o 
   2   3   5      135.05      119.78      3.00 o 
   3   3   5        0.54        0.98      0.84 o 
   4   3   5      116.85      118.94      3.69 o 
   5   3   5       25.67       24.87      2.17 o 
   6   3   5        5.93        7.57      1.56 o 
   7   3   5        0.75        0.90      1.29 o 
  -7   4   5       29.40       26.66      3.42 o 
  -6   4   5        1.88        0.72      1.27 o 
  -5   4   5      177.28      178.28      4.39 o 
  -4   4   5       91.39       87.60      2.37 o 
  -3   4   5      329.22      347.58      5.53 o 
  -2   4   5      467.76      469.72      5.97 o 
  -1   4   5      199.70      215.48      3.54 o 
   0   4   5      101.93      124.03      2.65 o 
   1   4   5      151.25      160.10      3.05 o 
   2   4   5        0.03       -0.12      0.60 o 
   3   4   5        6.26        5.97      1.25 o 
   4   4   5        2.41        2.85      1.11 o 
   5   4   5        1.46        1.03      1.34 o 
   6   4   5        0.15       -1.03      1.07 o 
  -7   5   5        0.38       -0.66      1.70 o 
  -6   5   5       28.19       22.47      3.59 o 
  -5   5   5       20.49       19.46      1.84 o 
  -4   5   5       45.36       44.14      2.40 o 
  -3   5   5        3.97        5.01      1.09 o 
  -2   5   5      248.26      251.27      3.97 o 
  -1   5   5       10.11        8.69      0.97 o 
   0   5   5      109.06      111.76      2.62 o 
   1   5   5        6.33        5.28      0.89 o 
   2   5   5       63.89       66.24      3.94 o 
   3   5   5        1.69        0.74      0.92 o 
   4   5   5        0.92        2.37      1.08 o 
   5   5   5       48.92       46.06      2.95 o 
   6   5   5        1.25        1.20      1.62 o 
  -7   6   5        2.48        4.87      2.04 o 
  -6   6   5        6.63        5.86      1.94 o 
  -5   6   5       24.89       31.63      2.77 o 
  -4   6   5        1.37        0.70      1.13 o 
  -3   6   5        0.01       -0.98      0.85 o 
  -2   6   5       75.77       68.73      3.29 o 
  -1   6   5       59.64       56.46      2.31 o 
   0   6   5        0.19       -0.32      0.61 o 
   1   6   5       12.14       10.49      1.81 o 
   2   6   5        0.05       -0.33      1.01 o 
   3   6   5        0.53        2.00      1.22 o 
   4   6   5        0.01        1.22      1.06 o 
   5   6   5       19.03       17.00      2.15 o 
  -6   7   5        1.56        3.03      1.79 o 
  -5   7   5        7.34        8.10      1.52 o 
  -4   7   5        1.06       -0.03      1.45 o 
  -3   7   5       24.89       22.18      2.05 o 
  -2   7   5       21.92       24.27      2.60 o 
  -1   7   5       42.13       41.01      2.41 o 
   0   7   5        3.30        2.80      1.08 o 
   1   7   5       69.41       72.40      2.98 o 
   2   7   5        1.20        0.77      1.17 o 
   3   7   5        3.25        2.22      1.22 o 
   4   7   5        0.08        1.32      1.12 o 
   5   7   5        1.49        2.49      1.36 o 
  -5   8   5        0.83        2.02      1.20 o 
  -4   8   5       24.96       23.75      2.28 o 
  -3   8   5        0.01        1.38      1.07 o 
  -2   8   5       76.72       69.96      3.22 o 
  -1   8   5        9.42       10.39      1.94 o 
   0   8   5       33.13       35.40      3.48 o 
   1   8   5       26.61       24.36      3.12 o 
   2   8   5        0.54        0.05      1.39 o 
   3   8   5        0.00        0.76      1.29 o 
   4   8   5       17.67       18.11      2.22 o 
  -4   9   5        6.08        9.29      1.84 o 
  -3   9   5       52.13       53.03      3.27 o 
  -2   9   5        0.04        1.07      1.13 o 
  -1   9   5       50.04       54.24      4.28 o 
   0   9   5        1.44        1.04      3.51 o 
   1   9   5       13.94       15.56      2.70 o 
   2   9   5        0.02        0.84      2.94 o 
   3   9   5       12.44       17.99      2.95 o 
  -3  10   5       11.72       13.26      2.03 o 
  -2  10   5        2.49       -0.02      1.15 o 
  -1  10   5        1.05        3.38      1.86 o 
   0  10   5        0.22        1.15      3.02 o 
   1  10   5        0.63        1.36      1.57 o 
   0 -12   6        6.44        9.93      2.50 o 
  -3 -11   6        5.62        7.92      1.81 o 
  -2 -11   6       19.85       24.36      2.42 o 
  -1 -11   6       36.23       35.01      2.80 o 
   0 -11   6       20.37       22.63      3.10 o 
   1 -11   6       34.65       38.04      3.78 o 
   2 -11   6        6.44        9.07      4.25 o 
   3 -11   6        0.30        2.03      1.74 o 
  -4 -10   6        0.72       -0.53      1.93 o 
  -3 -10   6        0.28        1.12      1.11 o 
  -2 -10   6        0.01        2.44      1.06 o 
  -1 -10   6        9.26        9.58      1.47 o 
   0 -10   6        1.14        0.27      1.41 o 
   1 -10   6       19.12       15.57      2.61 o 
   2 -10   6       14.19       18.22      2.84 o 
   3 -10   6        0.32        0.40      3.10 o 
   4 -10   6        5.70        9.81      2.34 o 
  -5  -9   6        0.01        0.96      1.66 o 
  -4  -9   6        7.98        6.65      2.26 o 
  -3  -9   6        1.97        2.92      0.98 o 
  -2  -9   6       14.60       17.45      1.65 o 
  -1  -9   6       19.71       18.14      1.64 o 
   0  -9   6        4.66        9.06      1.25 o 
   1  -9   6       37.26       30.17      3.15 o 
   2  -9   6       19.88       15.82      2.54 o 
   3  -9   6       10.63        4.99      1.82 o 
   4  -9   6       74.14       74.94      8.85 o 
   5  -9   6        0.28       -0.76      1.42 o 
  -6  -8   6        2.13        2.27      2.59 o 
  -5  -8   6      122.90      125.91      7.21 o 
  -4  -8   6       18.50       16.51      1.94 o 
  -3  -8   6      237.46      225.26      4.45 o 
  -2  -8   6        8.20       10.09      1.28 o 
  -1  -8   6      688.29      678.17      8.33 o 
   0  -8   6       13.42       15.39      1.49 o 
   1  -8   6      779.01      771.39     12.05 o 
   2  -8   6      110.54      107.83      3.66 o 
   3  -8   6      116.41      115.87      5.16 o 
   4  -8   6       15.70       20.26      2.72 o 
   5  -8   6        2.75        0.01      1.26 o 
  -6  -7   6        7.59        7.61      2.62 o 
  -5  -7   6        0.29        1.20      1.50 o 
  -4  -7   6       65.88       69.30      3.60 o 
  -3  -7   6      492.04      495.22      6.71 o 
  -2  -7   6       80.73       78.56      2.51 o 
  -1  -7   6      916.20      884.65      9.62 o 
   0  -7   6        6.83        8.73      1.13 o 
   1  -7   6      460.22      471.08      6.20 o 
   2  -7   6       34.72       34.59      2.26 o 
   3  -7   6      507.62      501.77      8.16 o 
   4  -7   6        4.98        3.26      1.21 o 
   5  -7   6      170.00      186.06      6.68 o 
   6  -7   6        0.02        0.00      1.45 o 
  -7  -6   6        7.77        8.14      2.73 o 
  -6  -6   6       12.48       11.32      2.25 o 
  -5  -6   6       22.12       20.50      2.00 o 
  -4  -6   6       23.56       23.13      2.03 o 
  -3  -6   6      299.50      281.77      4.55 o 
  -2  -6   6       43.62       39.04      1.75 o 
  -1  -6   6      168.05      150.22      3.13 o 
   0  -6   6       25.95       24.45      1.47 o 
   1  -6   6       13.80       16.48      1.79 o 
   2  -6   6       20.98       22.83      2.38 o 
   3  -6   6        5.88        6.74      1.36 o 
   4  -6   6        8.73        7.54      1.38 o 
   5  -6   6        4.73        4.14      1.30 o 
   6  -6   6        3.28        5.65      2.98 o 
  -7  -5   6       27.70       26.16      3.30 o 
  -6  -5   6       60.91       59.28      3.04 o 
  -5  -5   6      136.30      136.66      4.08 o 
  -4  -5   6       10.03        9.10      1.42 o 
  -3  -5   6      809.51      827.65      8.78 o 
  -2  -5   6        3.04        3.20      0.72 o 
  -1  -5   6     1234.69     1227.28     11.55 o 
   0  -5   6        8.19        6.53      0.87 o 
   1  -5   6      448.25      419.16      5.12 o 
   2  -5   6        9.61       10.11      1.37 o 
   3  -5   6      165.10      149.75      6.88 o 
   4  -5   6       50.40       50.83      2.63 o 
   5  -5   6       81.02       75.74      6.98 o 
   6  -5   6        9.71       13.66      1.84 o 
   7  -5   6        3.96        4.76      1.51 o 
  -7  -4   6        4.55        5.73      1.92 o 
  -6  -4   6       14.34       16.40      3.22 o 
  -5  -4   6        6.89        7.00      1.29 o 
  -4  -4   6       23.43       22.02      1.87 o 
  -3  -4   6      465.05      458.52      5.52 o 
  -2  -4   6        8.94        7.74      0.84 o 
  -1  -4   6      953.19      969.40      9.35 o 
   0  -4   6      146.01      150.24      3.02 o 
   1  -4   6       75.86       76.06      2.55 o 
   2  -4   6        4.32        4.36      0.99 o 
   3  -4   6      141.46      128.16      3.68 o 
   4  -4   6        4.54        3.79      1.60 o 
   5  -4   6       74.11       73.12      3.21 o 
   6  -4   6        2.05        2.87      1.19 o 
   7  -4   6        2.39        4.46      1.55 o 
  -8  -3   6        0.55        0.51      1.47 o 
  -7  -3   6        1.97        2.67      1.65 o 
  -6  -3   6       23.59       24.56      2.26 o 
  -5  -3   6      246.82      250.59      5.50 o 
  -4  -3   6       13.93       14.18      1.82 o 
  -3  -3   6       46.56       44.54      1.58 o 
  -2  -3   6      407.73      417.84      6.18 o 
  -1  -3   6      201.15      178.21      2.90 o 
   0  -3   6      158.10      161.21      2.56 o 
   1  -3   6     1307.53     1291.86     13.87 o 
   2  -3   6      270.21      255.70      4.89 o 
   3  -3   6      171.52      176.94      4.19 o 
   4  -3   6       58.06       56.14      2.59 o 
   5  -3   6       14.11       13.89      1.87 o 
   6  -3   6        0.26        0.00      1.14 o 
   7  -3   6       22.57       23.90      2.80 o 
  -8  -2   6        0.81        0.55      1.18 o 
  -7  -2   6       71.70       71.96      4.47 o 
  -6  -2   6       13.51       14.87      1.80 o 
  -5  -2   6      570.14      555.94      8.78 o 
  -4  -2   6       85.31       85.39      2.99 o 
  -3  -2   6     1468.63     1492.97     16.26 o 
  -2  -2   6      728.52      785.08     10.95 o 
  -1  -2   6     2463.66     2662.47     21.36 o 
   0  -2   6      718.40      815.40      7.83 o 
   1  -2   6     1103.07     1231.07     13.19 o 
   2  -2   6      144.43      161.87      3.71 o 
   3  -2   6        4.77        4.59      0.80 o 
   4  -2   6      111.78      108.73      3.82 o 
   5  -2   6        2.34        4.87      1.31 o 
   6  -2   6        7.82        5.76      1.65 o 
   7  -2   6        9.99       10.06      2.07 o 
  -8  -1   6        0.47        0.39      1.10 o 
  -7  -1   6       14.83       13.40      2.50 o 
  -6  -1   6       39.37       37.67      3.60 o 
  -5  -1   6      436.36      428.62      7.47 o 
  -4  -1   6      142.39      135.06      3.67 o 
  -3  -1   6      831.34      828.56     10.39 o 
  -2  -1   6      945.27     1018.84      9.39 o 
  -1  -1   6      807.14      868.19      8.28 o 
   0  -1   6      784.99      879.66      8.36 o 
   1  -1   6      865.20      878.24      8.42 o 
   2  -1   6     1239.41     1302.52     11.80 o 
   3  -1   6      129.93      130.75      2.67 o 
   4  -1   6       77.50       83.54      2.37 o 
   5  -1   6        9.57        9.56      1.51 o 
   6  -1   6        2.56        1.34      1.52 o 
   7  -1   6       15.44       17.95      2.61 o 
  -8   0   6        5.09        3.02      1.40 o 
  -7   0   6        0.70       -0.17      1.01 o 
  -6   0   6       23.33       26.08      2.23 o 
  -5   0   6      181.11      168.05      5.24 o 
  -4   0   6       73.13       67.71      3.13 o 
  -3   0   6        0.04       -0.57      0.60 o 
  -2   0   6      466.14      486.05      5.39 o 
  -1   0   6       88.77       89.68      1.96 o 
   0   0   6        2.62        4.05      0.69 o 
   1   0   6       56.98       64.12      1.85 o 
   2   0   6       76.07       83.06      2.20 o 
   3   0   6       15.84       13.12      1.12 o 
   4   0   6       19.69       20.92      1.46 o 
   5   0   6       77.87       79.92      3.98 o 
   6   0   6       26.84       26.75      2.95 o 
   7   0   6        3.78        7.31      2.81 o 
  -8   1   6        1.01        1.12      1.14 o 
  -7   1   6        4.60        4.15      1.27 o 
  -6   1   6       32.27       32.61      2.40 o 
  -5   1   6        3.91        4.39      1.17 o 
  -4   1   6       58.77       63.16      2.58 o 
  -3   1   6       92.38       88.94      1.98 o 
  -2   1   6       69.83       57.23      3.20 o 
  -1   1   6       80.18       79.97      2.38 o 
   0   1   6      474.34      496.78      5.69 o 
   1   1   6       10.36       11.28      1.00 o 
   2   1   6      181.80      182.26      3.22 o 
   3   1   6       37.15       37.78      2.09 o 
   4   1   6       45.73       48.90      3.09 o 
   5   1   6       19.58       20.90      1.96 o 
   6   1   6        3.68        4.43      1.64 o 
   7   1   6        1.69        1.82      1.44 o 
  -8   2   6        1.01        1.14      1.45 o 
  -7   2   6        0.97       -1.12      0.83 o 
  -6   2   6       27.91       28.51      2.33 o 
  -5   2   6        1.39        0.20      0.88 o 
  -4   2   6       25.99       25.28      1.33 o 
  -3   2   6       14.76       13.72      1.03 o 
  -2   2   6       89.49       77.74      2.03 o 
  -1   2   6       34.69       42.88      1.60 o 
   0   2   6        0.15        0.38      0.56 o 
   1   2   6       48.97       65.10      1.94 o 
   2   2   6        1.38        0.74      0.65 o 
   3   2   6        1.18        0.94      0.68 o 
   4   2   6       34.14       33.51      2.80 o 
   5   2   6       13.42       14.42      1.78 o 
   6   2   6       45.23       42.63      3.65 o 
   7   2   6        4.43        2.73      1.59 o 
  -7   3   6        1.75        1.51      1.78 o 
  -6   3   6        0.81        2.00      1.69 o 
  -5   3   6        4.96        3.58      1.81 o 
  -4   3   6       23.87       24.94      1.42 o 
  -3   3   6        2.05        2.58      0.69 o 
  -2   3   6        6.07        4.23      0.84 o 
  -1   3   6       36.13       30.21      1.61 o 
   0   3   6      369.48      364.48      5.00 o 
   1   3   6       10.61       13.60      1.32 o 
   2   3   6       69.20       63.80      1.99 o 
   3   3   6       27.53       25.89      1.99 o 
   4   3   6       48.03       49.86      2.67 o 
   5   3   6       11.66       11.32      1.67 o 
   6   3   6        7.80        8.33      1.64 o 
  -7   4   6        2.02        0.57      1.49 o 
  -6   4   6        6.38        8.68      2.10 o 
  -5   4   6       46.51       36.07      3.44 o 
  -4   4   6       38.55       37.12      2.13 o 
  -3   4   6       21.19       21.90      1.77 o 
  -2   4   6        2.64        2.19      0.76 o 
  -1   4   6       10.78       13.77      1.19 o 
   0   4   6       49.61       50.24      1.89 o 
   1   4   6       11.66       11.37      1.12 o 
   2   4   6        8.24        7.77      1.41 o 
   3   4   6        4.05        5.48      1.27 o 
   4   4   6        0.06        1.27      1.04 o 
   5   4   6       19.02       21.18      2.17 o 
   6   4   6        0.33       -0.54      1.12 o 
  -7   5   6       13.16       10.74      2.50 o 
  -6   5   6        5.70        4.26      1.89 o 
  -5   5   6       19.70       16.84      2.56 o 
  -4   5   6        0.60       -0.91      0.75 o 
  -3   5   6       47.70       45.96      2.41 o 
  -2   5   6        5.68        6.61      1.00 o 
  -1   5   6        2.22        3.14      0.82 o 
   0   5   6       71.82       74.36      2.32 o 
   1   5   6        0.20        0.62      0.86 o 
   2   5   6      125.81      118.02      3.78 o 
   3   5   6       26.32       27.60      2.23 o 
   4   5   6       14.30       13.86      1.85 o 
   5   5   6        1.97        2.58      1.27 o 
  -6   6   6       12.10       18.38      3.67 o 
  -5   6   6        1.18        3.19      1.54 o 
  -4   6   6       47.30       50.08      2.71 o 
  -3   6   6       20.97       17.88      1.86 o 
  -2   6   6        2.37        2.55      1.02 o 
  -1   6   6        4.45        2.70      1.16 o 
   0   6   6        0.12        0.47      0.75 o 
   1   6   6        0.06       -0.44      0.90 o 
   2   6   6        1.22        1.92      1.16 o 
   3   6   6        6.67        6.93      1.51 o 
   4   6   6        0.88       -0.67      1.06 o 
   5   6   6        3.39        4.24      1.47 o 
  -6   7   6        0.07        1.30      3.37 o 
  -5   7   6        0.15        0.04      2.73 o 
  -4   7   6        1.94        0.37      1.00 o 
  -3   7   6        1.77        3.07      1.12 o 
  -2   7   6       19.10       20.87      2.23 o 
  -1   7   6        3.23        3.62      1.17 o 
   0   7   6        1.38        0.10      1.37 o 
   1   7   6        6.43        6.22      1.34 o 
   2   7   6        7.06       11.69      1.73 o 
   3   7   6        8.34       12.28      1.83 o 
   4   7   6        0.44        0.67      1.27 o 
  -5   8   6        9.62        8.89      2.35 o 
  -4   8   6        4.09        2.41      1.56 o 
  -3   8   6       21.73       22.01      2.25 o 
  -2   8   6        5.47        6.17      1.49 o 
  -1   8   6        0.78       -0.03      1.01 o 
   0   8   6        1.26        0.09      1.57 o 
   1   8   6        1.44        4.09      1.93 o 
   2   8   6       24.47       25.97      3.25 o 
   3   8   6        1.50       -0.36      1.09 o 
  -4   9   6       10.95       12.91      2.41 o 
  -3   9   6        6.82        8.12      1.66 o 
  -2   9   6        7.96       11.01      2.00 o 
  -1   9   6        0.19       -0.99      1.39 o 
   0   9   6       35.60       42.18      3.97 o 
   1   9   6        6.56        7.05      2.47 o 
   2   9   6       15.79       18.48      2.96 o 
  -1  10   6        4.41        7.70      2.28 o 
   0  10   6        2.42        3.51      2.62 o 
  -3 -11   7        0.47        2.04      1.66 o 
  -2 -11   7        2.63        3.05      1.85 o 
  -1 -11   7        0.09       -1.98      1.32 o 
   0 -11   7       32.03       32.62      3.62 o 
   1 -11   7       10.87       12.18      3.82 o 
   2 -11   7       24.53       29.91      3.62 o 
  -4 -10   7       20.93       25.23      3.85 o 
  -3 -10   7      122.34      138.78      4.69 o 
  -2 -10   7        3.12        3.24      1.09 o 
  -1 -10   7       57.99       63.10      3.22 o 
   0 -10   7        6.04        6.57      1.98 o 
   1 -10   7        0.11       -1.45      1.55 o 
   2 -10   7       18.60       17.06      2.83 o 
   3 -10   7        2.29        0.65      1.73 o 
  -5  -9   7       40.80       40.88      3.86 o 
  -4  -9   7        1.48        2.76      1.48 o 
  -3  -9   7        1.14        1.51      1.24 o 
  -2  -9   7        0.02        1.26      0.84 o 
  -1  -9   7       12.45       14.94      1.58 o 
   0  -9   7        5.53        4.13      1.27 o 
   1  -9   7       59.14       57.54      3.90 o 
   2  -9   7        1.52        2.39      1.63 o 
   3  -9   7        0.68        3.41      2.10 o 
   4  -9   7        6.94        4.90      1.95 o 
  -6  -8   7       24.68       23.56      3.18 o 
  -5  -8   7       11.85       12.58      2.39 o 
  -4  -8   7       11.60       12.76      1.82 o 
  -3  -8   7        3.81        4.03      1.29 o 
  -2  -8   7        0.00        1.82      0.86 o 
  -1  -8   7        5.01        5.81      1.07 o 
   0  -8   7       29.98       35.18      2.33 o 
   1  -8   7       26.55       21.18      2.89 o 
   2  -8   7       74.77       77.81      3.25 o 
   3  -8   7       19.05       16.72      1.97 o 
   4  -8   7        5.51        8.42      2.68 o 
   5  -8   7        4.24        2.29      1.79 o 
  -6  -7   7       10.04        6.68      2.00 o 
  -5  -7   7       88.52       86.17      3.50 o 
  -4  -7   7        0.15        0.15      0.96 o 
  -3  -7   7      476.09      459.13      8.32 o 
  -2  -7   7      148.10      145.74      3.40 o 
  -1  -7   7      289.29      275.54      4.64 o 
   0  -7   7      176.72      179.23      4.78 o 
   1  -7   7        0.87        1.92      1.07 o 
   2  -7   7       13.01       16.15      1.76 o 
   3  -7   7        4.23        3.03      1.20 o 
   4  -7   7       56.00       54.60      2.98 o 
   5  -7   7        5.23        9.82      2.17 o 
  -7  -6   7       76.74       80.38      5.23 o 
  -6  -6   7        0.31        2.13      1.51 o 
  -5  -6   7      700.75      667.32     10.49 o 
  -4  -6   7       91.21       88.53      3.42 o 
  -3  -6   7      607.18      597.58      7.38 o 
  -2  -6   7      205.72      188.18      3.63 o 
  -1  -6   7      668.37      654.08      7.62 o 
   0  -6   7      146.20      154.07      3.13 o 
   1  -6   7      531.67      514.72      7.91 o 
   2  -6   7      132.36      130.83      4.55 o 
   3  -6   7       15.75       16.16      1.86 o 
   4  -6   7        0.02       -1.31      0.87 o 
   5  -6   7        6.09        6.28      1.49 o 
   6  -6   7        0.66        1.18      1.27 o 
  -7  -5   7        4.16        2.13      1.71 o 
  -6  -5   7        3.98        3.39      1.17 o 
  -5  -5   7       38.60       38.86      2.63 o 
  -4  -5   7        0.00       -0.80      0.82 o 
  -3  -5   7       78.31       73.81      2.16 o 
  -2  -5   7        3.38        3.07      1.39 o 
  -1  -5   7      243.98      239.73      3.91 o 
   0  -5   7       10.77       10.30      0.95 o 
   1  -5   7      154.02      141.36      3.71 o 
   2  -5   7       36.60       33.15      2.15 o 
   3  -5   7      141.18      137.36      4.00 o 
   4  -5   7       13.95       21.59      2.62 o 
   5  -5   7       43.43       43.42      4.47 o 
   6  -5   7       13.00       19.85      2.24 o 
  -7  -4   7       55.47       60.92      3.40 o 
  -6  -4   7       33.39       35.15      2.63 o 
  -5  -4   7      218.86      204.56      5.16 o 
  -4  -4   7      103.55       99.34      3.44 o 
  -3  -4   7      220.25      205.74      6.60 o 
  -2  -4   7       62.24       56.74      1.78 o 
  -1  -4   7       34.40       26.38      1.28 o 
   0  -4   7        4.25        4.09      0.83 o 
   1  -4   7       22.63       19.47      1.67 o 
   2  -4   7       42.75       35.93      2.12 o 
   3  -4   7       23.45       20.91      1.92 o 
   4  -4   7       23.51       27.61      2.19 o 
   5  -4   7       25.85       23.23      2.18 o 
   6  -4   7        2.83        1.75      1.71 o 
  -7  -3   7        7.71        8.69      1.71 o 
  -6  -3   7        2.18        1.27      1.04 o 
  -5  -3   7       33.01       38.59      2.53 o 
  -4  -3   7        2.70        2.35      1.00 o 
  -3  -3   7       14.25        9.70      1.36 o 
  -2  -3   7        1.38        2.21      0.60 o 
  -1  -3   7       76.33       71.07      1.89 o 
   0  -3   7      126.16      106.06      4.69 o 
   1  -3   7       24.15       24.26      1.72 o 
   2  -3   7       49.95       37.73      2.13 o 
   3  -3   7      108.65       93.64      3.24 o 
   4  -3   7      411.00      409.58      7.24 o 
   5  -3   7       68.72       63.19      3.62 o 
   6  -3   7      177.40      190.84      5.36 o 
  -8  -2   7        0.13       -0.52      1.07 o 
  -7  -2   7       25.51       27.71      2.55 o 
  -6  -2   7       15.47       16.37      2.42 o 
  -5  -2   7        4.32        5.74      1.32 o 
  -4  -2   7      128.41      136.13      3.90 o 
  -3  -2   7      289.08      272.17      5.28 o 
  -2  -2   7      373.31      364.70      4.61 o 
  -1  -2   7      179.28      165.08      3.20 o 
   0  -2   7      344.38      340.80      4.35 o 
   1  -2   7       29.43       26.21      1.70 o 
   2  -2   7        7.96        8.87      1.31 o 
   3  -2   7       87.73       84.24      3.51 o 
   4  -2   7       14.69       15.31      1.78 o 
   5  -2   7       78.00       73.78      3.13 o 
   6  -2   7       24.65       26.05      3.08 o 
   7  -2   7        3.41        2.80      1.50 o 
  -8  -1   7        2.53        4.23      1.61 o 
  -7  -1   7       17.40       16.85      2.08 o 
  -6  -1   7        2.68        2.30      1.18 o 
  -5  -1   7       49.61       48.17      2.74 o 
  -4  -1   7        0.20        1.21      0.97 o 
  -3  -1   7      193.57      206.58      4.55 o 
  -2  -1   7       14.23       11.74      0.98 o 
  -1  -1   7        6.48        5.38      0.74 o 
   0  -1   7      334.37      328.35      5.22 o 
   1  -1   7       39.69       44.28      1.60 o 
   2  -1   7      315.22      304.96      4.21 o 
   3  -1   7        1.57        0.97      1.00 o 
   4  -1   7      164.52      162.23      4.30 o 
   5  -1   7        0.61       -0.37      1.66 o 
   6  -1   7       46.03       44.39      3.76 o 
   7  -1   7        6.58        8.80      1.98 o 
  -8   0   7        5.00        5.16      2.18 o 
  -7   0   7       84.93       75.68      3.61 o 
  -6   0   7      120.87      122.53      4.94 o 
  -5   0   7      101.01       96.62      4.18 o 
  -4   0   7      460.79      479.36      9.41 o 
  -3   0   7      113.65      112.37      2.29 o 
  -2   0   7      424.84      437.49      5.54 o 
  -1   0   7      119.32      119.09      2.47 o 
   0   0   7      610.16      650.68      7.03 o 
   1   0   7        0.05       -0.05      0.59 o 
   2   0   7       11.51       12.55      1.12 o 
   3   0   7        0.17       -0.94      0.62 o 
   4   0   7       13.85        9.90      1.48 o 
   5   0   7       20.93       21.80      2.66 o 
   6   0   7        9.34       10.15      2.06 o 
  -8   1   7        1.28        0.89      1.20 o 
  -7   1   7        2.11        1.20      1.52 o 
  -6   1   7        7.18        4.91      1.33 o 
  -5   1   7        9.45        9.28      1.50 o 
  -4   1   7       38.03       39.41      2.35 o 
  -3   1   7        1.44        0.93      0.60 o 
  -2   1   7      278.51      279.60      4.13 o 
  -1   1   7        0.23        0.17      0.57 o 
   0   1   7      171.50      187.02      3.34 o 
   1   1   7        6.25        6.86      0.97 o 
   2   1   7      484.19      464.61      5.92 o 
   3   1   7       46.11       43.67      1.88 o 
   4   1   7       79.04       77.65      2.97 o 
   5   1   7       54.95       56.60      3.86 o 
   6   1   7       27.49       34.82      3.43 o 
  -7   2   7        1.31       -0.77      1.27 o 
  -6   2   7       24.88       30.53      2.50 o 
  -5   2   7        3.80        3.87      1.41 o 
  -4   2   7       86.36       90.15      3.28 o 
  -3   2   7       26.51       26.70      1.44 o 
  -2   2   7      100.86       95.97      2.40 o 
  -1   2   7       10.44       13.45      1.16 o 
   0   2   7       66.55       72.20      2.19 o 
   1   2   7        2.31        3.28      0.82 o 
   2   2   7       80.92       78.90      2.33 o 
   3   2   7        4.70        4.66      1.16 o 
   4   2   7        0.17       -0.11      0.84 o 
   5   2   7        2.27        5.18      1.64 o 
   6   2   7        2.58        3.01      1.66 o 
  -7   3   7        0.02        2.47      1.71 o 
  -6   3   7        0.81        0.45      1.25 o 
  -5   3   7        1.27       -0.25      0.96 o 
  -4   3   7        4.80        1.98      1.11 o 
  -3   3   7       12.56       10.90      1.16 o 
  -2   3   7      251.76      256.66      4.22 o 
  -1   3   7       59.10       53.42      2.00 o 
   0   3   7      145.12      147.90      3.78 o 
   1   3   7       18.11       19.91      1.43 o 
   2   3   7       94.90       85.25      3.33 o 
   3   3   7       10.12        9.90      1.50 o 
   4   3   7       92.34       88.12      7.09 o 
   5   3   7       34.80       41.83      2.97 o 
   6   3   7        8.23       11.04      3.74 o 
  -7   4   7        1.22       -1.72      1.15 o 
  -6   4   7        0.03       -1.17      1.83 o 
  -5   4   7        0.28        0.38      1.23 o 
  -4   4   7        0.04        0.23      0.75 o 
  -3   4   7        2.77       -0.04      0.76 o 
  -2   4   7      131.53      121.35      2.95 o 
  -1   4   7       31.99       26.40      1.59 o 
   0   4   7        5.66        6.79      1.06 o 
   1   4   7       32.54       28.06      1.64 o 
   2   4   7        0.24        0.69      1.08 o 
   3   4   7        5.72        5.00      1.35 o 
   4   4   7       10.42        8.84      1.58 o 
   5   4   7        0.98        1.12      1.20 o 
  -6   5   7        0.16       -0.37      1.12 o 
  -5   5   7        1.04        0.48      1.31 o 
  -4   5   7       10.05        8.37      1.38 o 
  -3   5   7        1.35        1.03      0.92 o 
  -2   5   7        2.43        3.72      1.10 o 
  -1   5   7      145.05      141.91      4.62 o 
   0   5   7       21.44       26.68      1.69 o 
   1   5   7       56.93       53.11      2.69 o 
   2   5   7        2.84        1.10      1.13 o 
   3   5   7       11.10       13.95      2.19 o 
   4   5   7        0.09        0.77      1.12 o 
   5   5   7        4.60        7.39      1.67 o 
  -6   6   7        0.03       -0.81      1.34 o 
  -5   6   7        1.81        1.40      1.59 o 
  -4   6   7        2.30        1.02      0.93 o 
  -3   6   7        0.25       -0.18      1.04 o 
  -2   6   7       56.64       57.75      4.16 o 
  -1   6   7       84.72       86.21      3.34 o 
   0   6   7       33.59       33.40      1.86 o 
   1   6   7        7.25        7.43      1.47 o 
   2   6   7        7.11        7.01      1.56 o 
   3   6   7        0.58        0.70      1.16 o 
   4   6   7        0.74        2.27      1.26 o 
  -5   7   7        1.12        0.70      1.50 o 
  -4   7   7        9.47        8.74      1.57 o 
  -3   7   7       11.87       12.17      1.74 o 
  -2   7   7        7.81        7.20      1.47 o 
  -1   7   7        0.73        0.07      0.94 o 
   0   7   7        1.59        0.19      1.61 o 
   1   7   7        2.20        2.96      1.71 o 
   2   7   7        3.89        2.41      2.14 o 
   3   7   7        0.51        1.37      1.27 o 
   4   7   7        3.98        7.32      1.63 o 
  -4   8   7        4.79        6.98      1.52 o 
  -3   8   7        1.16        2.67      1.22 o 
  -2   8   7        7.77        7.19      1.57 o 
  -1   8   7       26.52       27.74      4.55 o 
   0   8   7        3.89        2.44      1.78 o 
   1   8   7        8.07        8.84      2.30 o 
   2   8   7        1.45        0.94      1.66 o 
   3   8   7        0.91       -0.26      2.30 o 
  -3   9   7        0.18        0.98      1.17 o 
  -2   9   7        1.12        2.92      1.35 o 
  -1   9   7       20.80       19.25      3.02 o 
   0   9   7        9.65       12.30      2.79 o 
   1   9   7        0.03        1.61      3.14 o 
  -2 -11   8       12.63       13.14      2.89 o 
  -1 -11   8        0.36       -1.93      1.39 o 
   0 -11   8        2.87        4.51      2.13 o 
   1 -11   8        0.01        0.39      1.67 o 
  -4 -10   8        0.01       -2.45      1.63 o 
  -3 -10   8        2.05        4.00      1.46 o 
  -2 -10   8       18.84       23.27      2.43 o 
  -1 -10   8       23.86       24.18      2.43 o 
   0 -10   8        1.78        2.05      1.31 o 
   1 -10   8       10.97       12.09      2.61 o 
   2 -10   8        0.96       -0.30      1.76 o 
   3 -10   8        0.02       -1.88      1.25 o 
  -5  -9   8       16.78       21.61      3.10 o 
  -4  -9   8       16.48       19.57      2.27 o 
  -3  -9   8       18.82       17.35      2.23 o 
  -2  -9   8        2.17        2.33      1.29 o 
  -1  -9   8       61.45       61.32      3.05 o 
   0  -9   8        9.63        8.14      1.66 o 
   1  -9   8       44.10       47.91      3.34 o 
   2  -9   8        2.65        3.66      1.78 o 
   3  -9   8       36.41       38.26      3.73 o 
   4  -9   8       25.08       30.08      3.64 o 
  -5  -8   8        0.03       -1.88      1.25 o 
  -4  -8   8        1.89        2.14      1.26 o 
  -3  -8   8       41.45       45.35      3.97 o 
  -2  -8   8        0.62        1.17      0.87 o 
  -1  -8   8       40.32       39.52      2.50 o 
   0  -8   8        0.49       -0.19      0.92 o 
   1  -8   8        5.61        7.71      1.97 o 
   2  -8   8        0.63       -0.91      2.38 o 
   3  -8   8        8.37        8.19      1.64 o 
   4  -8   8        5.84        8.29      2.06 o 
   5  -8   8        7.85        4.74      2.51 o 
  -6  -7   8        1.81        2.13      1.45 o 
  -5  -7   8        9.64        8.20      1.63 o 
  -4  -7   8        1.55        2.44      1.22 o 
  -3  -7   8       13.76       17.74      1.96 o 
  -2  -7   8       58.37       62.10      2.27 o 
  -1  -7   8       18.29       19.17      1.88 o 
   0  -7   8      151.69      159.39      4.32 o 
   1  -7   8        8.50        7.70      1.49 o 
   2  -7   8      120.08      121.03      6.04 o 
   3  -7   8        0.12        0.16      1.08 o 
   4  -7   8      118.84      118.09      4.18 o 
   5  -7   8        7.66        3.20      4.06 o 
  -6  -6   8        4.87        5.10      1.44 o 
  -5  -6   8       45.82       43.30      2.87 o 
  -4  -6   8       43.14       44.75      2.75 o 
  -3  -6   8        3.90        3.97      1.21 o 
  -2  -6   8        0.57        0.58      0.63 o 
  -1  -6   8       93.98       85.46      2.49 o 
   0  -6   8       24.58       20.43      1.84 o 
   1  -6   8      118.46      111.27      3.61 o 
   2  -6   8        1.75        2.08      1.09 o 
   3  -6   8       80.88       76.33      3.25 o 
   4  -6   8       35.80       33.83      2.55 o 
   5  -6   8        6.66        3.29      1.38 o 
  -7  -5   8       89.38       92.36      5.22 o 
  -6  -5   8       45.65       50.45      3.18 o 
  -5  -5   8       56.53       57.78      3.08 o 
  -4  -5   8       55.30       56.97      2.88 o 
  -3  -5   8       81.98       82.56      4.14 o 
  -2  -5   8       18.90       18.56      1.39 o 
  -1  -5   8        4.52        3.33      0.77 o 
   0  -5   8       36.06       35.35      2.59 o 
   1  -5   8       36.84       33.91      2.23 o 
   2  -5   8      232.18      223.53      5.16 o 
   3  -5   8        1.80        1.09      1.05 o 
   4  -5   8       27.86       35.47      2.57 o 
   5  -5   8        3.87        3.97      1.71 o 
   6  -5   8        0.29       -0.27      1.23 o 
  -7  -4   8        3.39        2.59      1.41 o 
  -6  -4   8       55.08       56.98      3.28 o 
  -5  -4   8       35.63       33.01      2.94 o 
  -4  -4   8      135.92      128.94      4.06 o 
  -3  -4   8       34.60       30.41      2.22 o 
  -2  -4   8      212.72      202.62      3.53 o 
  -1  -4   8      144.38      141.55      2.86 o 
   0  -4   8      302.80      310.90      4.98 o 
   1  -4   8        6.64        5.28      1.18 o 
   2  -4   8      163.13      168.94      5.95 o 
   3  -4   8        5.43        5.49      1.31 o 
   4  -4   8       47.95       42.21      2.65 o 
   5  -4   8       25.78       24.38      2.34 o 
   6  -4   8       16.71       13.92      1.96 o 
  -7  -3   8       29.48       28.41      2.70 o 
  -6  -3   8       20.92       18.52      2.13 o 
  -5  -3   8        0.36       -0.32      0.84 o 
  -4  -3   8        0.75        0.12      0.85 o 
  -3  -3   8        6.80        7.14      1.29 o 
  -2  -3   8       97.07       87.86      2.20 o 
  -1  -3   8       14.02       17.12      1.44 o 
   0  -3   8       61.73       60.29      1.73 o 
   1  -3   8        9.50        9.27      1.40 o 
   2  -3   8      108.62       98.79      3.30 o 
   3  -3   8       79.88       76.78      3.12 o 
   4  -3   8        3.86        3.42      1.51 o 
   5  -3   8       36.95       37.90      2.65 o 
   6  -3   8        1.10        3.07      1.39 o 
  -7  -2   8        0.68        2.17      1.26 o 
  -6  -2   8        6.35        7.17      1.60 o 
  -5  -2   8       11.89        9.82      1.57 o 
  -4  -2   8       71.97       65.88      2.91 o 
  -3  -2   8        3.89        3.78      1.06 o 
  -2  -2   8      461.85      460.21      5.72 o 
  -1  -2   8       34.55       35.16      1.51 o 
   0  -2   8      746.23      780.17      8.86 o 
   1  -2   8       32.29       28.28      2.03 o 
   2  -2   8     1146.07     1145.94     13.66 o 
   3  -2   8        2.05        0.83      1.08 o 
   4  -2   8      356.02      362.87     12.52 o 
   5  -2   8       16.46       17.66      2.37 o 
   6  -2   8       81.04       86.58      4.77 o 
  -7  -1   8        0.15        1.79      1.31 o 
  -6  -1   8       12.72       15.19      2.69 o 
  -5  -1   8        0.04        0.12      0.91 o 
  -4  -1   8        5.86        7.33      1.35 o 
  -3  -1   8       35.27       34.22      2.20 o 
  -2  -1   8       79.46       77.52      2.09 o 
  -1  -1   8       55.48       51.62      2.39 o 
   0  -1   8      645.47      668.46      7.35 o 
   1  -1   8       15.83       13.84      1.72 o 
   2  -1   8      691.28      680.01     10.04 o 
   3  -1   8       39.35       40.77      2.45 o 
   4  -1   8      453.59      465.23      8.01 o 
   5  -1   8       35.78       37.71      4.50 o 
   6  -1   8       57.55       62.10     10.03 o 
  -7   0   8       23.95       25.19      2.97 o 
  -6   0   8       16.02       16.75      2.03 o 
  -5   0   8       25.08       25.76      2.22 o 
  -4   0   8      147.74      144.51      4.24 o 
  -3   0   8       24.62       22.39      1.89 o 
  -2   0   8      614.78      595.96      6.89 o 
  -1   0   8      428.85      410.81      5.40 o 
   0   0   8      279.00      270.82      4.21 o 
   1   0   8       33.19       30.75      1.62 o 
   2   0   8       46.07       51.15      2.18 o 
   3   0   8       30.27       33.27      4.25 o 
   4   0   8        4.07        3.55      1.64 o 
   5   0   8       32.94       36.94      3.47 o 
   6   0   8       14.40       16.28      2.83 o 
  -7   1   8        5.72        3.89      1.49 o 
  -6   1   8        3.08        3.30      1.27 o 
  -5   1   8       39.31       36.24      2.58 o 
  -4   1   8        2.07        0.78      1.04 o 
  -3   1   8       33.72       36.14      1.63 o 
  -2   1   8        0.38       -0.94      0.63 o 
  -1   1   8        0.70        0.56      0.76 o 
   0   1   8      147.36      156.67      3.25 o 
   1   1   8      146.87      140.57      3.13 o 
   2   1   8       85.85       74.80      2.37 o 
   3   1   8       73.51       72.06      2.40 o 
   4   1   8        3.15        3.07      1.52 o 
   5   1   8       12.22       13.34      2.44 o 
   6   1   8        0.69        1.54      1.44 o 
  -7   2   8        3.81        3.58      1.70 o 
  -6   2   8       41.04       44.64      3.02 o 
  -5   2   8       36.06       35.28      3.77 o 
  -4   2   8      101.38       99.24      4.32 o 
  -3   2   8       60.40       54.12      2.00 o 
  -2   2   8       20.89       22.05      1.47 o 
  -1   2   8      290.25      270.46      4.43 o 
   0   2   8       75.77       83.03      2.51 o 
   1   2   8      132.28      119.64      2.98 o 
   2   2   8       49.55       53.15      2.12 o 
   3   2   8       27.32       27.11      2.10 o 
   4   2   8       38.74       38.91      7.27 o 
   5   2   8       19.09       16.33      3.21 o 
   6   2   8        1.10        0.00      1.38 o 
  -7   3   8        0.04       -0.32      1.72 o 
  -6   3   8        2.83        0.15      1.54 o 
  -5   3   8        1.18       -0.03      1.24 o 
  -4   3   8        3.91        4.69      1.29 o 
  -3   3   8       11.97       10.27      1.20 o 
  -2   3   8        0.75        0.07      1.04 o 
  -1   3   8       78.45       81.22      2.55 o 
   0   3   8       24.74       26.07      1.63 o 
   1   3   8       61.86       60.32      2.26 o 
   2   3   8       62.53       62.39      2.91 o 
   3   3   8      110.83      100.47      5.15 o 
   4   3   8        2.77        2.90      1.22 o 
   5   3   8        7.35        5.02      1.91 o 
  -6   4   8        9.05        8.16      3.14 o 
  -5   4   8       28.46       31.57      3.54 o 
  -4   4   8       33.36       36.91      3.59 o 
  -3   4   8       94.98       92.33      2.73 o 
  -2   4   8        1.00        0.86      0.87 o 
  -1   4   8        0.34        0.26      1.02 o 
   0   4   8       21.79       21.17      1.60 o 
   1   4   8       91.91       91.70      2.79 o 
   2   4   8       82.17       67.77      3.03 o 
   3   4   8       48.58       50.16      5.16 o 
   4   4   8        3.35        5.31      1.43 o 
   5   4   8        0.64        1.86      1.55 o 
  -6   5   8        1.22        0.63      2.48 o 
  -5   5   8        5.36        6.88      2.06 o 
  -4   5   8        0.65        1.03      1.48 o 
  -3   5   8        1.77        0.64      2.02 o 
  -2   5   8      147.12      141.43      4.24 o 
  -1   5   8       15.29       16.27      1.50 o 
   0   5   8      160.49      153.22      3.65 o 
   1   5   8       36.40       37.45      2.52 o 
   2   5   8       35.70       29.61      2.43 o 
   3   5   8       83.88       75.24      3.48 o 
   4   5   8       14.94       15.18      2.04 o 
  -5   6   8        4.89        6.82      2.46 o 
  -4   6   8        9.36        9.35      3.16 o 
  -3   6   8       36.71       36.60      2.56 o 
  -2   6   8        0.01        0.32      1.00 o 
  -1   6   8        0.20        0.80      1.03 o 
   0   6   8        3.18        1.62      1.66 o 
   1   6   8        7.59       10.16      1.83 o 
   2   6   8        6.56       10.76      2.43 o 
   3   6   8       13.18       10.69      1.85 o 
   4   6   8        7.84        7.40      1.72 o 
  -5   7   8        0.43       -0.64      1.93 o 
  -4   7   8        0.00        2.08      1.52 o 
  -3   7   8        0.11       -1.67      1.36 o 
  -2   7   8        0.03        0.96      1.29 o 
  -1   7   8      102.96      104.77      4.01 o 
   0   7   8        0.01       -1.53      1.77 o 
   1   7   8       12.90       15.63      2.72 o 
   2   7   8       13.82       14.83      2.04 o 
   3   7   8        0.00       -2.23      1.49 o 
  -3   8   8        0.01       -0.73      1.75 o 
  -2   8   8        3.67        4.47      1.67 o 
  -1   8   8       20.32       21.97      3.20 o 
   0   8   8        2.96        0.25      1.56 o 
   1   8   8        0.40        0.77      1.46 o 
  -3 -10   9       15.02       18.26      3.05 o 
  -2 -10   9        4.72        4.38      2.34 o 
  -1 -10   9       26.96       29.33      2.65 o 
   0 -10   9       14.70       13.52      2.06 o 
   1 -10   9       28.51       31.02      3.55 o 
   2 -10   9       14.50       15.08      2.78 o 
  -4  -9   9        0.31        0.95      1.29 o 
  -3  -9   9        0.13       -0.20      1.93 o 
  -2  -9   9        0.38       -1.21      1.79 o 
  -1  -9   9        7.87        8.36      1.71 o 
   0  -9   9        1.90        3.24      1.36 o 
   1  -9   9       20.93       23.20      2.40 o 
   2  -9   9       15.72       19.58      2.23 o 
   3  -9   9       12.79       14.35      2.66 o 
  -5  -8   9       21.15       23.49      2.50 o 
  -4  -8   9       31.05       28.60      2.59 o 
  -3  -8   9       33.43       35.21      2.69 o 
  -2  -8   9       67.51       57.80      4.12 o 
  -1  -8   9       46.20       57.53      3.68 o 
   0  -8   9       73.50       77.38      3.29 o 
   1  -8   9        8.25       10.40      1.72 o 
   2  -8   9       38.54       38.47      2.72 o 
   3  -8   9        0.44        0.17      1.69 o 
   4  -8   9        0.12       -1.36      1.36 o 
  -6  -7   9        0.05       -1.76      1.27 o 
  -5  -7   9        0.16       -0.63      1.00 o 
  -4  -7   9        3.46        5.00      1.43 o 
  -3  -7   9        1.03       -0.46      1.09 o 
  -2  -7   9        2.49        5.83      3.66 o 
  -1  -7   9        1.66        1.22      1.52 o 
   0  -7   9        0.15        0.60      0.87 o 
   1  -7   9        4.98        5.68      1.38 o 
   2  -7   9        0.94        0.67      1.13 o 
   3  -7   9        4.27        2.21      1.61 o 
   4  -7   9        0.01       -0.26      1.11 o 
   5  -7   9        6.95        3.79      1.54 o 
  -6  -6   9        0.93        2.82      1.28 o 
  -5  -6   9       39.27       41.45      2.93 o 
  -4  -6   9       88.34       92.09      3.64 o 
  -3  -6   9       34.22       35.81      3.53 o 
  -2  -6   9      312.08      294.36      6.06 o 
  -1  -6   9        0.31       -0.79      0.84 o 
   0  -6   9      382.69      365.86     10.85 o 
   1  -6   9        5.71        8.03      1.50 o 
   2  -6   9      287.35      263.11      5.95 o 
   3  -6   9        1.40        1.69      1.17 o 
   4  -6   9       61.21       65.50      5.28 o 
   5  -6   9        0.10       -0.31      1.11 o 
  -6  -5   9        9.93        7.43      1.72 o 
  -5  -5   9        0.96       -0.43      0.95 o 
  -4  -5   9        0.28        0.04      1.01 o 
  -3  -5   9        0.47       -0.43      0.91 o 
  -2  -5   9        9.06        9.20      1.27 o 
  -1  -5   9        1.10        1.26      0.89 o 
   0  -5   9        2.88        2.31      1.66 o 
   1  -5   9        8.07        5.56      1.30 o 
   2  -5   9       17.17       23.00      2.13 o 
   3  -5   9        1.72        2.33      1.21 o 
   4  -5   9       42.64       38.65      2.78 o 
   5  -5   9        4.13        2.53      1.33 o 
  -7  -4   9        4.68        7.45      1.70 o 
  -6  -4   9        2.42        0.79      1.39 o 
  -5  -4   9        0.58        0.12      1.00 o 
  -4  -4   9      126.76      131.96      4.21 o 
  -3  -4   9       10.10        8.48      1.50 o 
  -2  -4   9      411.90      388.03      5.44 o 
  -1  -4   9       15.50       14.24      1.18 o 
   0  -4   9      529.66      517.71      8.02 o 
   1  -4   9        3.73        3.10      1.10 o 
   2  -4   9      223.56      213.74      5.14 o 
   3  -4   9        5.47        5.37      1.30 o 
   4  -4   9       17.50       17.75      2.06 o 
   5  -4   9        0.63        0.16      1.09 o 
  -7  -3   9        2.95        4.05      1.46 o 
  -6  -3   9       11.09        9.88      1.75 o 
  -5  -3   9        1.45        2.09      1.14 o 
  -4  -3   9       23.73       21.59      2.08 o 
  -3  -3   9        0.03       -0.15      0.96 o 
  -2  -3   9        0.02       -0.59      0.57 o 
  -1  -3   9      175.49      170.03      5.34 o 
   0  -3   9       40.55       41.95      3.18 o 
   1  -3   9        0.01       -0.57      0.75 o 
   2  -3   9        5.07        6.59      1.96 o 
   3  -3   9        4.79        2.72      1.21 o 
   4  -3   9        0.05       -0.22      0.96 o 
   5  -3   9        9.33        7.98      1.64 o 
   6  -3   9        1.49        2.01      1.86 o 
  -7  -2   9        0.10       -0.13      1.13 o 
  -6  -2   9       23.54       25.30      2.52 o 
  -5  -2   9       24.83       26.72      2.39 o 
  -4  -2   9       62.61       59.70      2.91 o 
  -3  -2   9       28.59       31.49      2.28 o 
  -2  -2   9       79.86       78.18      2.45 o 
  -1  -2   9        0.46        0.31      0.66 o 
   0  -2   9      165.32      164.18      4.95 o 
   1  -2   9      308.71      308.58      5.91 o 
   2  -2   9       65.01       58.83      2.90 o 
   3  -2   9       94.09       99.93      3.67 o 
   4  -2   9       12.29       11.68      1.74 o 
   5  -2   9        1.71        3.14      1.89 o 
   6  -2   9        8.57       14.61      2.42 o 
  -7  -1   9        0.67        1.65      3.56 o 
  -6  -1   9       25.47       26.71      3.08 o 
  -5  -1   9       23.76       22.58      2.37 o 
  -4  -1   9       92.48       91.64      3.98 o 
  -3  -1   9        0.84        0.75      1.02 o 
  -2  -1   9      104.88      110.76      2.95 o 
  -1  -1   9        0.04        0.76      0.71 o 
   0  -1   9      278.26      295.29      4.56 o 
   1  -1   9       10.74        9.94      1.50 o 
   2  -1   9      287.11      299.66      6.00 o 
   3  -1   9        3.38        1.72      1.15 o 
   4  -1   9       48.06       49.88      3.06 o 
   5  -1   9        6.28        2.50      1.43 o 
   6  -1   9        0.51       -1.32      2.82 o 
  -7   0   9        7.43       11.59      1.99 o 
  -6   0   9       20.83       24.16      2.49 o 
  -5   0   9        1.30       -0.07      0.96 o 
  -4   0   9      226.40      247.36      8.67 o 
  -3   0   9       69.43       69.09      2.99 o 
  -2   0   9     1428.27     1417.99     19.90 o 
  -1   0   9       52.62       49.45      2.47 o 
   0   0   9     2091.87     2177.62     19.12 o 
   1   0   9      619.13      599.48      7.35 o 
   2   0   9      761.59      781.66     12.51 o 
   3   0   9      411.10      400.50      7.28 o 
   4   0   9      132.82      138.23      7.44 o 
   5   0   9       47.34       49.08      3.94 o 
  -7   1   9       10.38        7.85      1.81 o 
  -6   1   9        0.65       -0.30      1.22 o 
  -5   1   9       66.13       68.26      3.61 o 
  -4   1   9       12.28       10.95      1.67 o 
  -3   1   9       44.35       44.68      2.61 o 
  -2   1   9       62.82       61.91      2.25 o 
  -1   1   9      261.91      257.42      4.47 o 
   0   1   9       62.91       59.94      2.28 o 
   1   1   9        1.66       -0.08      0.87 o 
   2   1   9       65.55       65.30      3.00 o 
   3   1   9        1.65        1.06      1.50 o 
   4   1   9       48.92       43.85      3.58 o 
   5   1   9       21.20       24.25      3.13 o 
  -7   2   9       15.58       21.10      3.26 o 
  -6   2   9       12.78       16.19      2.76 o 
  -5   2   9       12.92       19.11      2.16 o 
  -4   2   9       77.33       82.36      4.07 o 
  -3   2   9      123.24      127.32      5.18 o 
  -2   2   9      231.57      230.62      4.27 o 
  -1   2   9      741.96      713.74      8.47 o 
   0   2   9       64.91       66.51      2.46 o 
   1   2   9      202.19      191.02      3.98 o 
   2   2   9       26.09       21.78      1.62 o 
   3   2   9       84.45       88.85      4.43 o 
   4   2   9       19.47       16.46      2.51 o 
   5   2   9       18.73       22.45      3.01 o 
  -6   3   9        0.54       -0.62      1.30 o 
  -5   3   9        2.13        1.23      2.91 o 
  -4   3   9        5.63        4.98      1.42 o 
  -3   3   9        2.00        3.21      1.53 o 
  -2   3   9       36.06       33.74      1.90 o 
  -1   3   9        0.00       -0.10      0.86 o 
   0   3   9      116.94      116.22      3.18 o 
   1   3   9        6.30        5.79      1.10 o 
   2   3   9       14.18       11.74      1.72 o 
   3   3   9       37.08       28.52      2.99 o 
   4   3   9        3.33        3.09      4.01 o 
   5   3   9        1.21        0.19      1.49 o 
  -6   4   9        0.66       -1.64      1.09 o 
  -5   4   9       14.58       15.71      2.84 o 
  -4   4   9       14.64       14.68      2.67 o 
  -3   4   9       24.72       27.96      3.04 o 
  -2   4   9        1.33        0.10      0.85 o 
  -1   4   9      431.10      424.51      8.09 o 
   0   4   9        3.81        3.48      0.98 o 
   1   4   9      137.86      131.91      4.19 o 
   2   4   9        0.27        1.78      1.27 o 
   3   4   9       15.16       18.53      2.12 o 
   4   4   9        0.70        1.43      1.81 o 
  -5   5   9        4.52        5.26      2.65 o 
  -4   5   9        7.01        7.70      3.50 o 
  -3   5   9        2.47        2.07      2.28 o 
  -2   5   9        8.64        7.76      1.49 o 
  -1   5   9      142.23      141.61      3.68 o 
   0   5   9        5.27        3.96      1.06 o 
   1   5   9        1.37        1.00      1.18 o 
   2   5   9        3.55        5.42      1.45 o 
   3   5   9        1.24        4.50      1.41 o 
   4   5   9        0.25       -1.02      1.36 o 
  -5   6   9       18.37       16.82      2.91 o 
  -4   6   9       11.31       11.31      2.53 o 
  -3   6   9       45.99       47.16      3.00 o 
  -2   6   9        3.65        2.81      2.19 o 
  -1   6   9       24.40       19.29      2.23 o 
   0   6   9        1.45        0.24      1.43 o 
   1   6   9       61.67       52.98      3.13 o 
   2   6   9        3.88        4.58      2.25 o 
   3   6   9        8.00        7.85      2.87 o 
  -4   7   9        7.80        8.34      4.93 o 
  -3   7   9        1.90        1.64      1.58 o 
  -2   7   9       29.78       26.19      2.53 o 
  -1   7   9        1.00        1.96      1.82 o 
   0   7   9       38.61       38.39      3.92 o 
   1   7   9        7.73        9.47      2.56 o 
   2   7   9        2.04        2.54      1.60 o 
  -1   8   9        4.87        6.13      2.08 o 
  -2 -10  10       15.60       21.78      3.37 o 
  -1 -10  10       14.92       23.06      3.37 o 
   0 -10  10       27.66       31.43      3.12 o 
   1 -10  10       16.58       16.41      2.74 o 
  -3  -9  10        0.21        2.29      2.02 o 
  -2  -9  10        7.05        7.98      3.01 o 
  -1  -9  10        2.46        1.46      1.24 o 
   0  -9  10        0.64       -1.62      1.08 o 
   1  -9  10        0.21       -0.23      1.30 o 
   2  -9  10        0.71        2.85      1.93 o 
  -4  -8  10       15.02       15.34      3.09 o 
  -3  -8  10       30.47       34.06      3.66 o 
  -2  -8  10       74.90       79.13      4.88 o 
  -1  -8  10       62.45       57.28      3.33 o 
   0  -8  10      135.61      138.27      4.44 o 
   1  -8  10        9.62       10.03      1.78 o 
   2  -8  10       81.49       81.56      4.85 o 
   3  -8  10        4.39        3.76      1.51 o 
  -5  -7  10        1.39        1.43      1.50 o 
  -4  -7  10       13.61       17.29      2.17 o 
  -3  -7  10        0.45        1.31      1.83 o 
  -2  -7  10        1.14        1.87      1.89 o 
  -1  -7  10        1.73       -0.58      0.97 o 
   0  -7  10       19.30       22.98      2.19 o 
   1  -7  10        0.13       -0.20      1.97 o 
   2  -7  10       15.03       16.12      2.02 o 
   3  -7  10        1.50        1.08      1.40 o 
   4  -7  10       13.51       15.72      2.44 o 
  -6  -6  10       10.13       12.27      1.97 o 
  -5  -6  10        0.11        0.36      1.20 o 
  -4  -6  10        8.39        6.07      1.53 o 
  -3  -6  10        1.67        2.92      1.34 o 
  -2  -6  10       82.79       98.62      9.43 o 
  -1  -6  10       24.42       21.61      2.05 o 
   0  -6  10       96.11      115.91      5.42 o 
   1  -6  10        2.16        1.52      1.11 o 
   2  -6  10        9.81       15.05      2.00 o 
   3  -6  10        0.43       -0.67      1.00 o 
   4  -6  10        7.98        9.06      1.83 o 
  -6  -5  10       19.60       20.27      2.45 o 
  -5  -5  10        0.57       -1.36      0.91 o 
  -4  -5  10       43.04       41.72      2.87 o 
  -3  -5  10        0.44        1.52      1.06 o 
  -2  -5  10      194.19      188.57      6.48 o 
  -1  -5  10       34.15       39.09      4.82 o 
   0  -5  10      204.84      185.21      4.74 o 
   1  -5  10       23.36       21.70      2.08 o 
   2  -5  10       31.37       24.35      2.23 o 
   3  -5  10        0.51        0.14      0.98 o 
   4  -5  10        2.64        1.49      1.19 o 
   5  -5  10        5.42        5.47      2.22 o 
  -6  -4  10       14.01       14.32      2.04 o 
  -5  -4  10       11.16        9.02      1.75 o 
  -4  -4  10      106.77      102.07      3.86 o 
  -3  -4  10       20.95       22.12      2.97 o 
  -2  -4  10      321.36      310.45      6.23 o 
  -1  -4  10      211.56      204.12      4.72 o 
   0  -4  10      365.80      355.86     10.33 o 
   1  -4  10       48.14       47.79      2.64 o 
   2  -4  10      133.03      114.37      3.91 o 
   3  -4  10       13.00       12.71      2.44 o 
   4  -4  10       50.38       47.52      3.08 o 
   5  -4  10        4.32        4.79      1.50 o 
  -6  -3  10       36.19       43.41      4.75 o 
  -5  -3  10        0.92       -0.57      1.45 o 
  -4  -3  10      103.35      103.46      4.41 o 
  -3  -3  10       15.44       21.67      2.79 o 
  -2  -3  10      291.89      280.66      5.90 o 
  -1  -3  10       12.82       12.63      1.54 o 
   0  -3  10      141.68      146.51      4.16 o 
   1  -3  10       23.02       18.21      1.93 o 
   2  -3  10       37.07       35.50      3.51 o 
   3  -3  10        0.00        0.77      1.08 o 
   4  -3  10       23.43       24.48      2.38 o 
   5  -3  10        6.48        6.79      1.98 o 
  -7  -2  10        9.27       12.85      2.45 o 
  -6  -2  10       16.32       15.82      2.21 o 
  -5  -2  10       12.65       10.48      2.30 o 
  -4  -2  10      154.14      142.09      4.52 o 
  -3  -2  10       52.37       50.23      2.81 o 
  -2  -2  10       36.40       35.89      2.56 o 
  -1  -2  10      366.42      353.01      5.27 o 
   0  -2  10        8.57        5.96      1.33 o 
   1  -2  10        2.29        2.50      1.13 o 
   2  -2  10        1.49        0.42      0.99 o 
   3  -2  10        2.53        3.25      1.26 o 
   4  -2  10        0.25       -0.93      1.20 o 
   5  -2  10        0.93        2.64      2.47 o 
  -7  -1  10        4.33        7.96      1.72 o 
  -6  -1  10        8.79       10.54      1.89 o 
  -5  -1  10        0.06        0.08      0.98 o 
  -4  -1  10       74.01       68.59      3.51 o 
  -3  -1  10       53.77       55.07      2.88 o 
  -2  -1  10       26.17       26.52      2.49 o 
  -1  -1  10      608.56      612.85      7.54 o 
   0  -1  10        0.73        1.33      1.02 o 
   1  -1  10       47.07       45.49      3.27 o 
   2  -1  10        0.27        1.22      1.04 o 
   3  -1  10        0.16        1.45      1.04 o 
   4  -1  10        1.42        2.52      1.55 o 
   5  -1  10        0.03        0.64      1.42 o 
  -6   0  10       10.69       13.50      2.11 o 
  -5   0  10       20.14       11.75      1.87 o 
  -4   0  10       58.98       55.02      3.14 o 
  -3   0  10       11.11        9.22      1.60 o 
  -2   0  10      182.05      179.38      3.68 o 
  -1   0  10        7.39        5.41      1.13 o 
   0   0  10      220.40      227.33      4.28 o 
   1   0  10        1.55        0.88      0.99 o 
   2   0  10        1.47        2.27      1.17 o 
   3   0  10        0.65        0.65      1.24 o 
   4   0  10       15.56       16.74      2.63 o 
   5   0  10        0.45       -0.23      1.53 o 
  -6   1  10       84.12       85.98      4.07 o 
  -5   1  10      100.37      106.53      4.19 o 
  -4   1  10      386.50      375.09      7.70 o 
  -3   1  10      251.59      231.63      5.59 o 
  -2   1  10      303.85      310.78      5.15 o 
  -1   1  10      594.36      574.23      7.44 o 
   0   1  10       23.57       27.28      1.80 o 
   1   1  10      134.89      123.76      3.80 o 
   2   1  10       43.93       46.43      3.47 o 
   3   1  10        0.71        0.66      1.33 o 
   4   1  10        4.13        5.84      1.89 o 
   5   1  10        0.97        0.64      1.68 o 
  -6   2  10       24.58       26.71      3.51 o 
  -5   2  10       19.58       20.13      3.18 o 
  -4   2  10       23.22       24.13      2.32 o 
  -3   2  10      179.62      186.81      5.20 o 
  -2   2  10      106.06      104.23      3.30 o 
  -1   2  10       29.57       28.95      1.85 o 
   0   2  10      132.75      138.79      3.49 o 
   1   2  10      173.53      185.42      4.10 o 
   2   2  10       15.85       13.00      2.21 o 
   3   2  10       83.00       85.13      5.96 o 
   4   2  10        1.03        0.42      2.91 o 
  -6   3  10        2.29        4.18      1.70 o 
  -5   3  10       30.11       31.98      3.68 o 
  -4   3  10        1.05       -0.37      1.06 o 
  -3   3  10       41.88       39.04      3.29 o 
  -2   3  10        2.92        2.31      0.99 o 
  -1   3  10       17.83       22.22      2.06 o 
   0   3  10       32.63       29.49      1.96 o 
   1   3  10        0.34       -1.29      1.09 o 
   2   3  10        0.72       -2.40      1.95 o 
   3   3  10        1.88        0.51      1.53 o 
   4   3  10        2.59        4.02      1.82 o 
  -5   4  10        2.06        3.42      1.76 o 
  -4   4  10        0.15       -1.25      1.45 o 
  -3   4  10       10.66       13.03      4.46 o 
  -2   4  10       17.44       16.53      1.61 o 
  -1   4  10       12.49       15.62      1.85 o 
   0   4  10        1.33        2.70      1.05 o 
   1   4  10        0.38        3.11      1.34 o 
   2   4  10       26.69       28.67      3.29 o 
   3   4  10       11.13       13.98      2.46 o 
  -5   5  10        1.89        2.80      2.12 o 
  -4   5  10        0.17       -0.66      1.51 o 
  -3   5  10       46.76       51.41      4.31 o 
  -2   5  10        0.87        1.76      1.12 o 
  -1   5  10       21.72       19.63      3.62 o 
   0   5  10       10.05       11.42      2.79 o 
   1   5  10       19.89       19.48      2.26 o 
   2   5  10        0.28        1.22      1.25 o 
   3   5  10        7.15        0.89      1.40 o 
  -4   6  10        0.85        0.39      1.66 o 
  -3   6  10        0.85        1.85      1.79 o 
  -2   6  10       18.39       25.02      2.65 o 
  -1   6  10       30.70       33.28      3.55 o 
   0   6  10       22.64       27.80      3.31 o 
   1   6  10        1.18        4.02      3.04 o 
   2   6  10       12.29       17.45      3.34 o 
  -2   7  10        0.25        0.60      1.67 o 
  -1   7  10       18.34       13.03      2.77 o 
   0   7  10        2.64        6.54      2.30 o 
  -2  -9  11       70.92       73.87      5.12 o 
  -1  -9  11        0.15       -0.32      3.35 o 
   0  -9  11       39.42       46.61      3.15 o 
   1  -9  11        2.61        4.62      1.60 o 
  -4  -8  11       39.71       45.56      4.34 o 
  -3  -8  11        4.17        5.42      2.15 o 
  -2  -8  11       19.56       26.99      3.53 o 
  -1  -8  11       22.50       21.89      3.20 o 
   0  -8  11       29.98       34.42      3.43 o 
   1  -8  11        0.92        2.13      1.34 o 
   2  -8  11       68.20       62.55      3.57 o 
  -4  -7  11       87.44      101.15      5.37 o 
  -3  -7  11        5.35        4.74      2.09 o 
  -2  -7  11       55.74       57.76      4.45 o 
  -1  -7  11       59.87       48.14      3.98 o 
   0  -7  11       11.04       15.04      2.61 o 
   1  -7  11        0.13        0.97      1.22 o 
   2  -7  11        0.01        0.51      1.48 o 
   3  -7  11        3.62        2.72      1.39 o 
  -5  -6  11        6.64        3.68      2.50 o 
  -4  -6  11       25.51       26.28      3.28 o 
  -3  -6  11        5.17        3.32      1.98 o 
  -2  -6  11       47.38       45.41      4.03 o 
  -1  -6  11        0.18       -2.07      1.86 o 
   0  -6  11       61.04       65.05      3.53 o 
   1  -6  11       21.81       20.69      2.18 o 
   2  -6  11      114.03      115.54      4.20 o 
   3  -6  11       36.72       38.37      2.95 o 
   4  -6  11       15.99       15.35      2.12 o 
  -5  -5  11        7.83        7.82      1.69 o 
  -4  -5  11       14.70       16.49      2.17 o 
  -3  -5  11       11.33       12.00      2.49 o 
  -2  -5  11       12.61        5.88      5.97 o 
  -1  -5  11        4.56        5.14      1.99 o 
   0  -5  11       45.12       42.51      2.62 o 
   1  -5  11       28.33       24.51      2.22 o 
   2  -5  11        9.08        9.99      1.80 o 
   3  -5  11       21.17       17.64      2.14 o 
   4  -5  11        1.03        1.06      1.21 o 
  -6  -4  11        5.58        3.71      2.81 o 
  -5  -4  11        0.64        1.65      1.18 o 
  -4  -4  11       51.66       45.01      3.33 o 
  -3  -4  11        0.32        1.09      1.66 o 
  -2  -4  11        6.68       18.92      2.71 o 
  -1  -4  11       17.33       13.00      1.61 o 
   0  -4  11       77.08       96.00      3.80 o 
   1  -4  11       74.46       73.54      3.30 o 
   2  -4  11       18.14       17.60      2.49 o 
   3  -4  11       76.99       78.02      3.56 o 
   4  -4  11        9.46        8.53      2.19 o 
  -6  -3  11       16.27       18.40      2.41 o 
  -5  -3  11       45.40       42.69      6.88 o 
  -4  -3  11       18.17       21.73      2.28 o 
  -3  -3  11       70.74       71.83      3.99 o 
  -2  -3  11       73.88       62.92      4.11 o 
  -1  -3  11        0.37        1.94      1.02 o 
   0  -3  11       33.64       34.10      2.38 o 
   1  -3  11        2.15        2.25      1.25 o 
   2  -3  11       45.05       40.81      2.74 o 
   3  -3  11        0.13       -1.53      1.02 o 
   4  -3  11        7.58        8.89      1.73 o 
  -6  -2  11        0.39        1.30      1.21 o 
  -5  -2  11        0.09        0.41      1.08 o 
  -4  -2  11        0.03       -1.58      1.47 o 
  -3  -2  11       28.68       31.11      3.34 o 
  -2  -2  11       28.94       28.50      2.22 o 
  -1  -2  11      188.68      192.25      8.55 o 
   0  -2  11      164.45      165.93      5.36 o 
   1  -2  11      240.69      246.32      5.73 o 
   2  -2  11        0.14        1.24      1.24 o 
   3  -2  11      102.57       98.44      3.89 o 
   4  -2  11        3.61        3.72      1.68 o 
  -6  -1  11       14.57       15.91      2.26 o 
  -5  -1  11       16.30       20.07      2.32 o 
  -4  -1  11        1.47        2.14      1.14 o 
  -3  -1  11       19.58       22.20      2.24 o 
  -2  -1  11        0.25       -0.24      0.98 o 
  -1  -1  11        8.58        8.47      1.41 o 
   0  -1  11       21.88       22.45      2.01 o 
   1  -1  11        0.16        0.19      1.01 o 
   2  -1  11        5.70        5.25      1.37 o 
   3  -1  11        0.88        2.58      1.27 o 
   4  -1  11        1.21       -0.70      2.68 o 
  -6   0  11        4.48        6.55      1.69 o 
  -5   0  11        0.30        0.99      1.16 o 
  -4   0  11        1.41        0.05      1.71 o 
  -3   0  11        3.38        2.50      1.76 o 
  -2   0  11       19.00       16.14      1.92 o 
  -1   0  11       43.49       43.80      2.12 o 
   0   0  11       29.25       28.32      2.20 o 
   1   0  11       12.99       12.93      1.72 o 
   2   0  11       19.17       17.36      3.15 o 
   3   0  11       20.45       26.53      3.10 o 
   4   0  11       18.84       16.01      2.65 o 
  -6   1  11        9.45       10.59      2.00 o 
  -5   1  11        6.35        9.11      1.85 o 
  -4   1  11       17.85       18.78      2.24 o 
  -3   1  11       17.38       19.90      2.15 o 
  -2   1  11       84.89       81.59      3.40 o 
  -1   1  11       54.44       55.11      2.40 o 
   0   1  11        0.54       -0.24      1.09 o 
   1   1  11        2.91        6.68      1.32 o 
   2   1  11        1.63        0.65      1.29 o 
   3   1  11        0.00       -0.79      1.47 o 
   4   1  11        0.01        1.63      1.54 o 
  -5   2  11       33.07       31.96      2.84 o 
  -4   2  11       94.49       92.37      3.92 o 
  -3   2  11       45.04       42.08      2.90 o 
  -2   2  11       36.85       33.70      2.59 o 
  -1   2  11        1.88        1.08      1.01 o 
   0   2  11       74.14       75.23      2.81 o 
   1   2  11        9.39       14.12      1.80 o 
   2   2  11        1.37        1.45      1.42 o 
   3   2  11        4.20        5.88      1.87 o 
  -5   3  11       66.11       64.66      5.09 o 
  -4   3  11        1.39        0.04      1.45 o 
  -3   3  11       55.56       60.10      3.31 o 
  -2   3  11        2.56       -0.79      1.10 o 
  -1   3  11       29.19       30.05      3.04 o 
   0   3  11       15.43       18.40      1.75 o 
   1   3  11        0.97        4.36      1.65 o 
   2   3  11        0.00       -0.28      1.54 o 
   3   3  11        2.87        2.36      1.64 o 
  -4   4  11        6.19        7.34      2.53 o 
  -3   4  11        2.10        3.48      1.83 o 
  -2   4  11        0.76       -0.40      1.88 o 
  -1   4  11        1.47        1.17      1.00 o 
   0   4  11        4.64       11.38      1.87 o 
   1   4  11        8.88        9.93      2.96 o 
   2   4  11       12.95       17.07      3.51 o 
  -3   5  11        1.11        3.87      2.45 o 
  -2   5  11        3.09        2.32      1.59 o 
  -1   5  11        0.95        2.02      1.68 o 
   0   5  11        9.91       10.49      1.92 o 
   1   5  11        2.67        3.83      1.60 o 
  -1   6  11        0.06        1.07      1.88 o 
  -2  -8  12       46.43       61.44      8.65 o 
  -1  -8  12       31.67       35.19      3.88 o 
   0  -8  12       74.49       89.48      5.48 o 
   1  -8  12       45.91       45.76      3.21 o 
  -3  -7  12       18.86       23.23      3.28 o 
  -2  -7  12      106.37      109.25      5.62 o 
  -1  -7  12       36.45       41.83      4.12 o 
   0  -7  12      102.62       98.40      3.95 o 
   1  -7  12       56.23       59.09      3.37 o 
   2  -7  12        3.52        2.63      1.39 o 
  -4  -6  12       13.58       15.21      4.98 o 
  -3  -6  12       19.49       18.62      5.22 o 
  -2  -6  12        2.22        4.47      1.88 o 
  -1  -6  12      116.84      102.13     14.60 o 
   0  -6  12        2.66        1.06      1.11 o 
   1  -6  12       66.22       60.01      3.32 o 
   2  -6  12        6.08        7.28      1.68 o 
   3  -6  12       31.73       35.70      2.94 o 
  -5  -5  12       18.50       21.96      3.17 o 
  -4  -5  12       38.45       40.79      4.05 o 
  -3  -5  12       52.82       58.67      4.52 o 
  -2  -5  12       24.47       27.38      5.12 o 
  -1  -5  12      172.60      158.80      8.76 o 
   0  -5  12       21.84       22.97      3.21 o 
   1  -5  12       70.85       76.25      4.61 o 
   2  -5  12        2.35        1.19      1.21 o 
   3  -5  12        2.26        2.94      1.33 o 
  -5  -4  12        4.42       -0.85      1.43 o 
  -4  -4  12       11.88        9.13      2.16 o 
  -3  -4  12       40.97       40.90      3.89 o 
  -2  -4  12        3.42        1.27      1.50 o 
  -1  -4  12       60.77       47.92      3.98 o 
   0  -4  12       10.23        8.97      1.62 o 
   1  -4  12       60.23       51.81      3.31 o 
   2  -4  12        4.76        2.91      1.28 o 
   3  -4  12       50.80       57.40      3.45 o 
  -5  -3  12        6.11        7.86      1.60 o 
  -4  -3  12        0.71        0.28      1.26 o 
  -3  -3  12       36.78       45.53      3.98 o 
  -2  -3  12        2.30        2.32      1.49 o 
  -1  -3  12       86.61       90.92      6.16 o 
   0  -3  12        5.67        4.93      1.33 o 
   1  -3  12       33.62       37.05      2.71 o 
   2  -3  12        3.72        4.97      1.47 o 
   3  -3  12        3.85        5.66      1.48 o 
  -5  -2  12        3.71        5.95      1.90 o 
  -4  -2  12        7.91        5.27      3.12 o 
  -3  -2  12        6.21        8.47      2.15 o 
  -2  -2  12        2.69        4.85      3.10 o 
  -1  -2  12       46.69       46.16      5.90 o 
   0  -2  12        2.97        3.96      1.27 o 
   1  -2  12      114.77      115.73      4.14 o 
   2  -2  12        1.32        3.06      1.28 o 
   3  -2  12       69.09       68.51      4.46 o 
  -5  -1  12       15.16       13.70      2.17 o 
  -4  -1  12        3.03        2.74      1.32 o 
  -3  -1  12       60.38       58.71      3.27 o 
  -2  -1  12        3.31        4.05      1.75 o 
  -1  -1  12       53.93       55.08      3.90 o 
   0  -1  12       19.30       17.42      1.94 o 
   1  -1  12       18.07       22.44      2.82 o 
   2  -1  12        1.21        1.89      1.23 o 
   3  -1  12        0.87        0.11      1.72 o 
  -5   0  12        8.62        7.32      1.73 o 
  -4   0  12        1.95        4.12      1.43 o 
  -3   0  12       38.37       41.69      2.94 o 
  -2   0  12        3.30        4.03      1.69 o 
  -1   0  12       62.58       67.16      4.20 o 
   0   0  12        5.84        6.86      1.51 o 
   1   0  12       24.17       25.79      2.39 o 
   2   0  12       50.17       53.44      3.14 o 
   3   0  12        0.84       -1.81      1.21 o 
  -5   1  12        2.01        0.89      1.19 o 
  -4   1  12        5.17        5.18      1.52 o 
  -3   1  12        0.10       -1.21      1.32 o 
  -2   1  12        2.06        1.05      1.51 o 
  -1   1  12       29.11       34.21      2.44 o 
   0   1  12       16.61       22.19      2.17 o 
   1   1  12       63.50       69.03      3.25 o 
   2   1  12       22.02       21.28      2.87 o 
   3   1  12       32.83       32.57      3.69 o 
  -4   2  12       27.66       28.60      2.73 o 
  -3   2  12        6.54        7.86      1.74 o 
  -2   2  12        1.89        1.28      1.27 o 
  -1   2  12        6.67        9.56      1.57 o 
   0   2  12        2.97        3.77      2.19 o 
   1   2  12       15.99       16.02      2.59 o 
   2   2  12       15.78       18.38      2.77 o 
  -4   3  12       11.43       11.04      2.57 o 
  -3   3  12        2.07        1.65      2.14 o 
  -2   3  12       47.41       45.33      3.13 o 
  -1   3  12        3.72        3.63      1.25 o 
   0   3  12       18.40       19.27      2.12 o 
   1   3  12        0.62        0.30      1.50 o 
   2   3  12       15.94       17.38      2.79 o 
  -3   4  12        9.33       10.64      2.55 o 
  -2   4  12        3.00        2.87      2.05 o 
  -1   4  12       11.68       14.53      1.75 o 
   0   4  12        4.87        3.88      1.79 o 
   1   4  12        2.84        3.11      1.79 o 
  -2  -7  13       26.14       33.30      3.86 o 
  -1  -7  13       53.85       62.35      4.87 o 
   0  -7  13       12.02       14.10      2.86 o 
  -3  -6  13        1.25        1.03      2.56 o 
  -2  -6  13        0.69       -2.37      1.58 o 
  -1  -6  13       13.51       19.26      3.02 o 
   0  -6  13        2.10        3.43      2.00 o 
   1  -6  13       35.24       33.24      3.72 o 
  -4  -5  13        1.36        2.98      1.71 o 
  -3  -5  13       92.94       84.75      9.33 o 
  -2  -5  13        5.48        2.70      3.52 o 
  -1  -5  13      156.92      153.26      7.40 o 
   0  -5  13        0.63        4.23      2.60 o 
   1  -5  13      119.13      117.41      4.39 o 
   2  -5  13        0.20       -0.02      2.32 o 
  -4  -4  13        0.00       -1.43      1.46 o 
  -3  -4  13        0.88        2.09      1.62 o 
  -2  -4  13        4.87        5.49      2.56 o 
  -1  -4  13       10.59       10.76      2.41 o 
   0  -4  13        0.67        3.04      1.28 o 
   1  -4  13       36.64       39.62      2.94 o 
   2  -4  13       15.37       17.07      2.18 o 
  -4  -3  13        0.01       -1.59      2.89 o 
  -3  -3  13       80.34       76.80      8.03 o 
  -2  -3  13       18.42       21.18      2.95 o 
  -1  -3  13      108.11      111.62      5.49 o 
   0  -3  13       13.01       17.29      2.06 o 
   1  -3  13       64.14       58.00      3.36 o 
   2  -3  13       18.10       19.34      2.31 o 
  -4  -2  13        0.65       -1.84      1.35 o 
  -3  -2  13        1.42        1.63      1.67 o 
  -2  -2  13        3.41        4.50      1.87 o 
  -1  -2  13        0.30        2.08      1.68 o 
   0  -2  13        5.97        7.47      1.72 o 
   1  -2  13       11.52        9.76      1.77 o 
   2  -2  13        9.46       10.83      1.85 o 
  -4  -1  13        7.49        6.68      2.00 o 
  -3  -1  13       95.51       91.06      5.19 o 
  -2  -1  13       40.44       35.77      3.70 o 
  -1  -1  13       51.98       54.60      4.13 o 
   0  -1  13       11.29        8.38      2.50 o 
   1  -1  13       36.12       36.78      2.81 o 
   2  -1  13       10.12       12.58      1.89 o 
  -4   0  13        4.76        5.41      1.63 o 
  -3   0  13        0.06        2.40      2.17 o 
  -2   0  13        0.42        2.22      1.66 o 
  -1   0  13       20.40       24.02      3.09 o 
   0   0  13       12.66       14.24      1.95 o 
   1   0  13       12.30       15.95      2.14 o 
   2   0  13        2.98        6.67      1.96 o 
  -4   1  13       17.70       21.13      3.60 o 
  -3   1  13       13.73       15.78      2.72 o 
  -2   1  13       29.29       33.70      3.48 o 
  -1   1  13        2.68        4.67      1.86 o 
   0   1  13       29.44       40.41      2.85 o 
   1   1  13        0.39       -0.95      1.34 o 
  -3   2  13       24.91       31.75      2.96 o 
  -2   2  13        0.81       -0.18      1.40 o 
  -1   2  13       25.15       25.07      3.14 o 
   0   2  13        1.57        2.55      1.34 o 
   1   2  13       35.23       43.35      3.76 o 
  -2   3  13       22.68       23.22      3.10 o 
  -1   3  13       27.93       38.93      3.73 o 
  -1  -5  14       89.75       91.19      5.41 o 
  -2  -4  14        0.36        1.09      1.90 o 
  -1  -4  14       11.70       18.01      2.91 o 
   0  -4  14        6.32       12.17      2.43 o 
  -3  -3  14       34.66       42.64      5.64 o 
  -2  -3  14       44.76       48.40      5.24 o 
  -1  -3  14      113.64      129.48     10.05 o 
   0  -3  14      131.79      141.18      6.33 o 
  -3  -2  14        1.54        2.68      5.57 o 
  -2  -2  14        5.18       10.91      2.33 o 
  -1  -2  14        4.23        3.37      1.72 o 
   0  -2  14        0.47        0.97      2.40 o 
  -3  -1  14        1.72        1.05      2.68 o 
  -2  -1  14       38.91       35.89      3.76 o 
  -1  -1  14        3.76        5.79      2.02 o 
   0  -1  14       85.78      108.43      5.45 o 
  -2   0  14        0.00        1.14      4.80 o 
  -1   0  14        0.12       -0.10      1.56 o 
   0   0  14        2.56        3.73      2.16 o 
                                                 
